# Supplementary material for: A Novel Human Cellular System for Studying Normal Aging and for Anti‐Aging Discovery
Source: Aging Cell. 2026 Jan 20;25(2):e70352. doi: 10.1111/acel.70352 (PMC12816977; doi:10.1111/acel.70352)
Supplement: Supplementary file 2 — Table S1: Gene lists for aging‐related pathways in transcriptome analysis of hTSCs and STBs. [file ACEL-25-e70352-s003.xlsx]

## Sheet: Sheet1
s_genes	g2m_genes	glycolysis	OxidativePhosphorylation	epi_markers	chromatin_remodeller	chaperone	telomere	Inflammation	cell_cycle	AMPK	mTOR	Inflammation_cytokine	Mitophagy_Guo2020	Mitophagy	interleukins	chemokine_cytokines	growth_factors	proteases	receptors_ligands		Bcl2_HUGO	mTOR_signaling	Mitophagy	mTOR_GSEA	mTOR_harmonizome	BIOCARTA_CYTOKINE_PATHWAY	BIOCARTA_DEATH_PATHWAY	BIOCARTA_IGF1_PATHWAY	BIOCARTA_GH_PATHWAY	BIOCARTA_CASPASE_PATHWAY	Mayo	BIOCARTA_IGF1R_PATHWAY	BIOCARTA_INSULIN_PATHWAY	cGAS	GOBP_APOPTOTIC_SIGNALING_PATHWAY	GOBP_NECROPTOTIC_SIGNALING_PATHWAY	GOBP_NEGATIVE_REGULATION_OF_TUMOR_NECROSIS_FACTOR_MEDIATED_SIGNALING_PATHWAY	GOBP_POSITIVE_REGULATION_OF_TUMOR_NECROSIS_FACTOR_MEDIATED_SIGNALING_PATHWAY	GOBP_RESPONSE_TO_TUMOR_NECROSIS_FACTOR	GOBP_STRIATED_MUSCLE_CELL_APOPTOTIC_PROCESS	GOBP_TUMOR_NECROSIS_FACTOR_MEDIATED_SIGNALING_PATHWAY	H1	H2A	H2B	H3	H4	HALLMARK_MTORC1_SIGNALING	HALLMARK_REACTIVE_OXYGEN_SPECIES_PATHWAY	HAN_JNK_SINGALING_UP
MCM5	HMGB2	ALDOA	ND1	HDAC4	EZH2	HSP90AA1	TERT	IL1A	CDKN1A	MAP3K7	SLC7A5	CRP	PINK1	BCL2L13	IL1B	CXCL1	FGF2	TIMP2	ICAM1		BCL2	SLC7A5	BCL2L13	AKT3	AKT1	CXCL8	APAF1	CSNK2A1	GH1	BIRC3	ACVR1B	ADCY1	CSNK2A1	CGAS	AATF	FADD	ADIPOQ	ADAM17	ACOD1	ADCY10	ACTN4	H1-0	H2AB1	H2BC1	H3C1	H4C1	ABCF2	ABCC1	ANGPTL2
PCNA	CDK1	BPGM	ND2	EZH2	SUV39H1	HSP90AB1	TERF1	IL1B	CDKN2A	STK11	SLC3A2	IL6	FUNDC1	EIF2AK3	IL6	CXCL2	FGF7		ICAM3		BCL2L1	SLC3A2	EIF2AK3	EIF4B	AKT1S1	IFNA1	BCL2	ELK1	GHR	CASP1	ANG	AKT1	ELK1	STING1	ABL1	FAS	APOA1	CASP1	ACTN4	AMBRA1	ADAM17	H1-1	H2AB2	H2BC2P	H3C2	H4C2	ACACA	ATOX1	CCL5
TYMS	NUSAP1	ENO1	ND3	DNMT1	EZH1		TERF2	IL2	CDKN2B	CAB39	SLC38A9	IL1B	BNIP3	ATF4	IL7	CXCL3	KITLG		TNFRSF1A		BCL2L2	SLC38A9	ATF4	EIF4E	ATG13	IFNB1	BID	FOS	GRB2	CASP10	ANGPT1	BAD	FOS	TBK1	ACAA2	FASLG	BIRC7	CASP4	ADAM10	APAF1	ADIPOQ	H1-2	H2AB3	H2BC3	H3C3	H4C3	ACLY	CAT	CCN1
FEN1	UBE2C	ENO2	ND4	SIRT1	LMNB1		RAP1A	IL12A		CAB39L	ATP6V1A	TNF		MAPK8	CXCL8	CCL2	PGF		TNFRSF1B		MCL1	ATP6V1A	MAPK8	EIF4EBP1	BNIP3	IFNG	BIRC2	GRB2	HNF1A	CASP2	ANGPTL4	GRB2	GRB2	IRF3	ACKR3	MLKL	CARD16	CPNE1	ADAM17	ATG5	AIM2	H1-3	H2AC1	H2BC4	H3C4	H4C4	ACSL3	CDKN2D	CCND2
MCM2	BIRC5	GAPDH	ND4L	SIRT6				IL12B		STRADA	ATP6V1B1			MAPK10	IL11	CCL8	HGF		TNFRSF10C		BAX	ATP6V1B1	MAPK10	AKT1	BRAF	IL10	BIRC3	HRAS	HRAS	CASP3	AREG	HRAS	HRAS	IFNA1	ACVR1	RIPK1	CARD8	HSPA1A	ADAM9	ATP2A2	APOA1	H1-4	H2AC2P	H2BC5	H3C5P	H4C5	ACTR2	EGLN2	CD276
MCM4	TPX2	GPI	ND5	KDM6B				IL17A		STRADB	ATP6V1B2			MAPK9	IL13	CCL13	IGFBP1		PLAUR		BCL2A1	ATP6V1B2	MAPK9	AKT2	CCNE1	IL13	CASP10	IGF1	INSR	CASP4	AXL	IGF1R	INSR	IFNA2	ACVR1B	RIPK3	CCDC3	HSPA1B	ADAMTS12	BAG3	BIRC2	H1-5	H2AC3P	H2BC6	H3C6	H4C6	ACTR3	ERCC2	CTNND2
RRM1	TOP2A	HK1	ND6	EP300				IL18		LEP	ATP6V1C2			JUN	IL15	CCL3	IGFBP2		AXL		BAK1	ATP6V1C2	JUN	VEGFD	CDK2	IL15	CASP3	IGF1R	IRS1	CASP6	BEX3	IRS1	IRS1	IFNA4	ADCY10	TLR3	F2RL1	LAPTM5	ADAMTS13	BMP7	BIRC3	H1-6	H2AC4	H2BC7	H3C7	H4C7	ADD3	FES	CXCL10
UNG	NDC80	HK2	NDUFS1					IFNG		LEPR	ATP6V1C1			PINK1		CCL19	IGFBP4		TNFSF11		BOK	ATP6V1C1	PINK1	PIK3R5	CLIP1	IL16	CASP6	IRS1	JAK2	CASP7	BMP2	MAP2K1	JUN	IFNA5	ADORA1	TNF	GAS6	MIR1246	ADAMTS7	BMPR1A	BIRC7	H1-7	H2AC5P	H2BC8	H3C8	H4C8	ADIPOR2	FTL	DPT
GINS2	CKS2	HKDC1	NDUFS2					TNF		CAMKK2	ATP6V1D			TOMM7		CXCL16	IGFBP6		FAS		BCL2L10	ATP6V1D	TOMM7	MTOR	CYCS	IL17A	CASP7	JUN	MAP2K1	CASP8	BMP6	MAPK1	MAP2K1	IFNA6	ADORA2A		GPS2	MMP8	ADIPOQ	BNIP3	CARD14	H1-8	H2AC6	H2BC9	H3C9P	H4C9	AK4	G6PD	DUSP1
MCM6	NUF2	PFKL	NDUFS3							ADRA1A	ATP6V1E2			PRKN		CCL26	ANG		IL6ST		BCL2L12	ATP6V1E2	PRKN	RICTOR	DDIT4	IL18	CASP8	MAP2K1	MAPK1	CASP9	C3	MAPK3	MAPK3	IFNA7	AEN		GSTP1	PRKN	AFF3	CAMK2A	CARD16	H1-9P	H2AC7	H2BC10	H3C10	H4C10P	ALDOA	GCLC	DUSP16
CDCA7	CKS1B	PFKM	NDUFS4							ADIPOQ	ATP6V1E1			UBA52		MIF					BCL2L13	ATP6V1E1	UBA52	EIF4E1B	DEPTOR	IL1A	CASP9	MAPK3	MAPK3	DFFA	CCL1	PIK3CA	MAPK8	IFNA8	AGT		H2BC11	RIPK1	AIM2	CAMK2D	CARD8	H1-10	H2AC8	H2BC11	H3C11	H4C11	ARPC5L	GCLM	EFNB2
DTL	MKI67	PGAM1	NDUFS5							ADIPOR1	ATP6V1F			RPS27A		CSF2					BCL2L14	ATP6V1F	RPS27A	ULK3	EEF2	IL2	CFLAR	MAPK8	PIK3CA	DFFB	CCL13	PIK3R1	PIK3CA	IFNA10	AGTR2		MIR152	TRAF2	AKAP12	CAPN2	CASP1	H1-12P	H2AC9P	H2BC12	H3C12	H4C12	ASNS	GLRX	FAM3C
PRIM1	TMPO	PGAM2	NDUFS6							ADIPOR2	ATP6V1G1			UBB		OSM					BCL2L15	ATP6V1G1	UBB	RPS6KA6	EIF4A1	IL3	CHUK	PIK3CA	PIK3CG	GZMB	CCL16	PRKACB	PIK3CG	IFNA13	AIFM1		MIR24-1	TRIM32	AKT1	CFLAR	CASP4		H2AC10P	H2BC12L	H3C13	H4C13	ATP2A2	GLRX2	FOXP1
UHRF1	CENPF	PGAM4	NDUFS7							PRKAA1	ATP6V1G3			UBC		LEP					BNIP2	ATP6V1G3	UBC	HIF1A	EIF4B	IL4	DFFA	PIK3CG	PIK3R1	LMNA	CCL2	PRKACG	PIK3R1	IFNA14	AKT1		MIR27B	UBE2K	ANKRD1	CXCR2	CASP8		H2AC11	H2BC13	H3C14	H4C14	ATP5MC1	GPX3	GBP4
MLF1IP	TACC3	PGK1	NDUFS8							PRKAA2	ATP6V1G2			MFN1								ATP6V1G2	MFN1	IGF1	EIF4E	IL5	DFFB	PIK3R1	PLCG1	LMNB1	CCL20	PRKAR1A	PTPN11	IFNA16	ANXA6		NAIP		APOA1	ENG	CCDC3		H2AC12	H2BC14	H3C15	H4C15	ATP6V1D	GPX4	IFI27L2
HELLS	FAM64A	PKLR	NDUFV1							PRKAB1	ATP6V1H			MFN2								ATP6V1H	MFN2	INS	EIF4EBP1	IL6	FADD	PTPN11	PRKCA	LMNB2	CCL24	PRKAR1B	RAF1	IFNA17	APAF1		NLRP2B		ARHGEF2	GATA4	CD70		H2AC13	H2BC15	H3Y1	H4C16	AURKA	GSR	IFIT1B
RFC2	SMC4	PKM	NDUFV2							PRKAB2	LAMTOR1			RHOT1								LAMTOR1	RHOT1	PDPK1	FBXW11	IL9	GAS2	RAF1	PRKCB	PARP1	CCL26	PRKAR2A	RASA1	IFNA21	AR		NR1H4		ASAH1	GATA6	CHUK		H2AC14	H2BC16P	H3Y2		BCAT1	HHEX	IFIT3
RPA2	CCNB2	TPI1	NDUFV3							PRKAG1	LAMTOR2			RHOT2								LAMTOR2	RHOT2	CAB39	HRAS	TNF	LMNA	RASA1	PTPN6	PRF1	CCL3	PRKAR2B	SHC1	IFNB1	ARHGEF2		PELI3		ASS1	GNGT1	CLDN18		H2AC15	H2BC17	CENPA		BHLHE40	HMOX2	IL1RL1
NASP	CKAP2L		NDUFA1							PRKAG3	LAMTOR3			USP8								LAMTOR3	USP8	PGF	IKBKB	TXLNA	MAP3K14	SHC1	RAF1	XIAP	CCL3L1	RAF1	SLC2A4		ARL6IP5		PIAS4		BAG4	HAND2	COMMD7		H2AC16	H2BC18	H3-3A		BTG2	IPCEF1	IMPACT
RAD51AP1	CKAP2		NDUFA2							PRKAG2	LAMTOR4			USP15								LAMTOR4	USP15	PIK3CA	IRS1		NFKB1	SOS1	RPS6KA1		CCL4	RPS6KA1	SOS1		ARMC10		PPP2CB		BIRC2	HEY2	CPNE1		H2AC17	H2BC19P	H3-3B		BUB1	JUNB	IRF9
GMNN	AURKB		NDUFA3							PFKFB1	LAMTOR5			USP30								LAMTOR5	USP30	PIK3CB	MAP2K1		NFKBIA	SRF	SHC1		CCL5	SHC1	SRF		ASAH2		PTPN2		BIRC3	HSF1	CYLD		H2AC18	H2BC20P	H3-4		CACYBP	LAMTOR5	IRGM
WDR76	BUB1		NDUFA4							PFKFB2	FLCN			TAX1BP1								FLCN	TAX1BP1	PIK3CD	MAP2K2		RELA		SLC2A4		CCL7	SOS1			ATAD5		PYDC1		BIRC7	HSP90AA1	EDA2R		H2AC19	H2BC21	H3-5		CALR	LSP1	ISG15
SLBP	KIF11		NDUFA4L2							PFKFB3	FNIP1			SQSTM1								FNIP1	SQSTM1	PIK3CG	MAPK1		RIPK1		SOCS1		CCL8	YWHAH			ATF2		PYDC2		BRCA1	JAK2	EIF5A		H2AC20	H2BC26	H3-7		CANX	MBP	JUN
CCNE2	ANP32E		NDUFA5							PFKFB4	FNIP2			CALCOCO2								FNIP2	CALCOCO2	PIK3R1	MAPK3		SPTAN1		SOS1		CD55				ATF3		RFFL		CACTIN	KIFAP3	EXT1		H2AC21	H2BC27P			CCNF	MGST1	LOX
UBR7	TUBB4B		NDUFA6							FBP1	RRAGA			OPTN								RRAGA	OPTN	PIK3R2	MAPKAP1		TNFRSF25		SRF		CD9				ATF4		TRAIP		CALCA	LTK	F2RL1		H2AC25	H2BK1			CCNG1	MPO	MAN2A1
POLD3	GTSE1		NDUFA7							FBP2	RRAGB			NBR1								RRAGB	NBR1	DDIT4	MLST8		TNFSF10		STAT5A		CSF1				ATM		XIAP		CAMP	MAP3K5	FAS		H2AJ	H2BL1P			CCT6A	MSRA	PLEKHO1
MSH2	KIF20B		NDUFA8							PFKM	RRAGC			TBK1								RRAGC	TBK1	PRKAA1	MTOR		TRADD		STAT5B		CSF2				ATP2A1		ZNF675		CARD14	MDK	FOXO3		H2AL1MP	H2BN1			CD9	NDUFA6	RUNX1
ATAD2	HJURP		NDUFA9							PFKP	RRAGD			GABARAP								RRAGD	GABARAP	PRKAA2	NRAS		TRAF2				CSF2RB				ATP2A3				CARD16	MIR106B	GAS6		H2AL1Q	H2BW1			CDC25A	NDUFB4	SGK1
RAD51	CDCA3		NDUFA10							PFKL	SESN2			GABARAPL1								SESN2	GABARAPL1	MAPK1	PDCD4		XIAP				CST4				ATP5IF1				CARD8	MIR133A1	GPS2		H2AL3	H2BW2			CDKN1A	NDUFS2	SHOX2
RRM2	HN1		NDUFAB1							HNF4A	CASTOR1			GABARAPL2								CASTOR1	GABARAPL2	MAPK3	PDPK1						CTNNB1				AVP				CASP1	MIR145	GSTP1		H2AP	H2BW3P			CFP	NQO1	SOX4
CDC45	CDC20		NDUFA11							G6PC1	CASTOR2			MAP1LC3C								CASTOR2	MAP1LC3C	RPTOR	PLD1						CTSB				BAD				CASP3	MIR16-1	H2BC11		H2AQ1P	H2BW4P			COPS5	OXSR1	TGFBI
CDC6	TTK		NDUFA12							G6PC2	MIOS			MAP1LC3B								MIOS	MAP1LC3B	RHEB	PLD2						CXCL1				BAG3				CASP4	MIR17	HIPK1		H2AX				CORO1A	PDLIM1	TNC
EXO1	CDC25C		NDUFA13							G6PC3	SEH1L			MAP1LC3A								SEH1L	MAP1LC3A	RPS6	PML						CXCL10				BAG5				CASP8	MIR195	HSPA1A		H2AZ1				CTH	PFKP	TNK2
TIPIN	KIF2C		NDUFB1							PCK1	WDR24			MAP1LC3B2								WDR24	MAP1LC3B2	RPS6KA1	POLDIP3						CXCL12				BAG6				CCDC3	MIR199A1	HSPA1B		H2AZ2				CTSC	PRDX1	USP18
DSCC1	RANGAP1		NDUFB2							PCK2	WDR59			AMBRA1								WDR59	AMBRA1	RPS6KA2	PPARGC1A						CXCL16				BAK1				CCL1	MIR19A	IKBKB		MACROH2A1				CXCR4	PRDX2	ZEB1
BLM	NCAPD2		NDUFB3							CRTC2	SEC13			ATG5								SEC13	ATG5	RPS6KA3	PRKCA						CXCL2				BAX				CCL11	MIR19B1	ILK		MACROH2A2				CYB5B	PRDX4
CASP8AP2	DLGAP5		NDUFB4							CREB1	DEPDC5			ATG9B								DEPDC5	ATG9B	RPS6KB1	PRR5						CXCL3				BBC3				CCL13	MIR20A	JAK2						CYP51A1	PRDX6
USP1	CDCA2		NDUFB5							CREB3	NPRL2			ATG9A								NPRL2	ATG9A	RPS6KB2	PXN						CXCL8				BCAP31				CCL14	MIR21	KRT18						DAPP1	PRNP
CLSPN	CDCA8		NDUFB6							CREB3L1	NPRL3			MITF								NPRL3	MITF	MLST8	RAC1						CXCR2				BCL10				CCL15	MIR24-1	KRT8						DDIT3	PTPA
POLA1	ECT2		NDUFB7							CREB3L2	SKP2			TFEB								SKP2	TFEB	BRAF	RAF1						DKK1				BCL2				CCL16	MIR30E	LAPTM5						DDIT4	SBNO2
CHAF1B	KIF23		NDUFB8							CREB3L3	RNF152			TFE3								RNF152	TFE3	STK11	RB1CC1						EDN1				BCL2A1				CCL17	MIR320A	LIMS1						DDX39A	SCAF4
BRIP1	HMMR		NDUFB9							CREB3L4	RPTOR			BECN1								RPTOR	BECN1	TSC1	RHEB						EGF				BCL2L1				CCL18	MIR34A	MAPKAPK2						DHCR24	SELENOS
E2F8	AURKA		NDUFB10							CREB5	AKT1S1			BECN2								AKT1S1	BECN2	TSC2	RHOA						EGFR				BCL2L10				CCL19	MYOCD	MIB2						DHCR7	SOD1
	PSRC1		NDUFB11							PPARGC1A	MTOR			BCL2L1								MTOR	BCL2L1	VEGFA	RICTOR						EREG				BCL2L11				CCL2	NFE2L2	MIR1246						DHFR	SOD2
	ANLN		NDUFC1							ELAVL1	DEPTOR			PGAM5								DEPTOR	PGAM5	VEGFB	RPS6KA1						ESM1				BCL2L12				CCL20	NKX2-5	MIR152						EBP	SRXN1
	LBR		NDUFC2							CCND1	MLST8			CSNK2A1								MLST8	CSNK2A1	VEGFC	RPS6KB1						ETS2				BCL2L14				CCL21	NUPR1	MIR24-1						EDEM1	STK25
	CKAP5		NDUFC2-KCTD14							CCNA2	TELO2			CSNK2A2								TELO2	CSNK2A2	CAB39L	RPTOR						FAS				BCL2L2				CCL22	PAX8	MIR27B						EEF1E1	TXN
	CENPE		SDHA							CCNA1	TTI1			CSNK2A3								TTI1	CSNK2A3	ULK1	RRAGA						FGF1				BCL3				CCL23	PDPK1	MIR34A						EGLN3	TXNRD1
	CTCF		SDHB							EEF2K	CLIP1			CSNK2B								CLIP1	CSNK2B	PIK3R3	RRAGB						FGF2				BCLAF1				CCL24	POU4F2	MMP8						EIF2S2	TXNRD2
	NEK2		SDHC							EEF2	GRB10			SRC								GRB10	SRC	STRADA	RRAGC						FGF7				BDKRB2				CCL25	PPP1R10	NAIP						ELOVL5
	G2E3		SDHD							FOXO1	LPIN1			ULK1								LPIN1	ULK1	EIF4E2	RRAGD						GDF15				BDNF				CCL26	RGL2	NFKBIA						ELOVL6
	GAS2L3		UQCRFS1							FOXO3	LPIN3			FUNDC1								LPIN3	FUNDC1	ULK2	RRN3						GEM				BECN1				CCL3	RPS6KA2	NKIRAS1						ENO1
	CBX5		CYTB							SIRT1	LPIN2			HIF1A								LPIN2	HIF1A		SFN						GMFG				BEX3				CCL3L1	SFRP2	NKIRAS2						EPRS1
	CENPA		CYC1							SLC2A4	ULK1			E2F1								ULK1	E2F1		SGK1						HGF				BID				CCL3L3	SIRT4	NLRP2B						ERO1A
			UQCRC1							GYS2	ULK2			RELA								ULK2	RELA		SREBF1						HMGB1				BIK				CCL4	SIRT5	NR1H4						ETF1
			UQCRC2							GYS1	EIF4EBP1			BNIP3								EIF4EBP1	BNIP3		SSPO						ICAM1				BIRC6				CCL5	SMAD4	OTULIN						FADS1
			UQCRH							LIPE	EIF4E			HRAS								EIF4E	HRAS		TSC1						ICAM3				BLOC1S2				CCL7	TIGAR	PELI3						FADS2
			UQCRHL							HMGCR	EIF4E2			KRAS								EIF4E2	KRAS		TSC2						IGF1				BMF				CCL8	TP53	PIAS3						FDXR
			UQCRB							SREBF1	EIF4E1B			NRAS								EIF4E1B	NRAS		ULK1						IGFBP1				BMI1				CD14		PIAS4						FGL2
			UQCRQ							FASN	RPS6KB1			MRAS								RPS6KB1	MRAS		ULK2						IGFBP2				BMP4				CD40		PLVAP						FKBP2
			UQCR10							ACACA	RPS6KB2			RRAS								RPS6KB2	RRAS		YWHAB						IGFBP3				BMP5				CD58		PPP2CB						G6PD
			UQCR11							SCD	EIF4B			RRAS2								EIF4B	RRAS2		YWHAE						IGFBP4				BMPR1B				CD70		PRKN						GAPDH
			COX10							SCD5	RPS6			TP53								RPS6	TP53		YWHAG						IGFBP5				BNIP3				CEBPA		PTK2B						GBE1
			COX3							ACACB	STRADA			BNIP3L								STRADA	BNIP3L		YWHAH						IGFBP6				BNIP3L				CHI3L1		PTPN2						GCLC
			COX1							MLYCD	STRADB			FOXO3								STRADB	FOXO3		YWHAQ						IGFBP7				BOK				CHUK		PYCARD						GGA2
			COX2							CPT1A	STK11			CITED2								STK11	CITED2		YWHAZ						IL10				BRCA1				CIB1		PYDC1						GLA
			COX4I2							CPT1B	CAB39			SP1								CAB39	SP1		YY1						IL13				BRCA2				CLDN1		PYDC2						GLRX
			COX4I1							CPT1C	CAB39L			TBC1D15								CAB39L	TBC1D15								IL15				BRSK2				CLDN18		RELA						GMPS
			COX5A							CIDEA	PRKAA1			TBC1D17								PRKAA1	TBC1D17								IL18				BTK				COL1A1		RFFL						GOT1
			COX5B							PPP2CA	PRKAA2			RAB7A								PRKAA2	RAB7A								IL1A				C8orf44-SGK3				COMMD7		RIPK1						GPI
			COX6A1							PPP2CB	TSC1			RAB7B								TSC1	RAB7B								IL1B				CAAP1				CPNE1		RRAGA						GSK3B
			COX6A2							PPP2R1B	TSC2			FIS1								TSC2	FIS1								IL2				CASP10				CRHBP		SHARPIN						GSR
			COX6B1							PPP2R1A	TBC1D7											TBC1D7									IL32				CASP2				CTSK		SPATA2						GTF2H1
			COX6B2							PPP2R2A	TBC1D7-LOC100130357											TBC1D7-LOC100130357									IL6				CASP3				CX3CL1		SPHK1						HK2
			COX6C							PPP2R2B	RHEB											RHEB									IL6ST				CASP4				CX3CR1		SPPL2A						HMBS
			COX7A1							PPP2R2C	DDIT4											DDIT4									IL7				CASP6				CXCL16		SPPL2B						HMGCR
			COX7A2							PPP2R2D	WNT1											WNT1									INHA				CASP8				CXCL8		ST18						HMGCS1
			COX7A2L							PPP2R3B	WNT2											WNT2									IQGAP2				CASP8AP2				CYLD		STAT1						HPRT1
			COX7B							PPP2R3C	WNT2B											WNT2B									ITGA2				CASP9				CYP1B1		SYK						HSP90B1
			COX7B2							PPP2R3A	WNT3											WNT3									ITPKA				CAV1				DAB2IP		TMSB4X						HSPA4
			COX7C							PPP2R5B	WNT3A											WNT3A									JUN				CCAR2				DCSTAMP		TNF						HSPA5
			COX8C							PPP2R5C	WNT4											WNT4									KITLG				CD24				DHX9		TNFAIP3						HSPA9
			COX8A							PPP2R5D	WNT5A											WNT5A									LCP1				CD27				EDA2R		TNFRSF11A						HSPD1
			COX11							PPP2R5E	WNT5B											WNT5B									MIF				CD28				EDN1		TNFRSF13C						HSPE1
			COX15							PPP2R5A	WNT6											WNT6									MMP1				CD38				EIF5A		TNFRSF14						IDH1
			COX17							TBC1D1	WNT7A											WNT7A									MMP10				CD3E				ENDOG		TNFRSF17						IDI1
			CYCS							RAB2A	WNT7B											WNT7B									MMP12				CD44				ERBIN		TNFRSF18						IFI30
			ATP5F1A							RAB8A	WNT8A											WNT8A									MMP13				CD5				EXT1		TNFRSF19						IFRD1
			ATP5F1B							RAB10	WNT8B											WNT8B									MMP14				CD70				F2RL1		TNFRSF1A						IGFBP5
			ATP5F1C							RAB11B	WNT9A											WNT9A									MMP2				CD74				FABP4		TNFRSF1B						IMMT
			ATP5F1D							RAB14	WNT9B											WNT9B									MMP3				CDIP1				FAS		TNFRSF25						INSIG1
			ATP5F1E							CFTR	WNT10B											WNT10B									MMP9				CDKN1A				FOS		TNFRSF4						ITGB2
			ATP5PO							CD36	WNT10A											WNT10A									NAP1L4				CDKN2D				FOXO3		TNFSF11						LDHA
			ATP6							IGF1	WNT11											WNT11									NRG1				CEBPB				FOXP1		TNFSF13B						LDLR
			ATP5PB							IGF1R	WNT16											WNT16									PAPPA				CFLAR				GAS6		TNFSF18						LGMN
			ATP5MC1							INS	FZD1											FZD1									PECAM1				CHAC1				GATA3		TP53						LTA4H
			ATP5MC2							INSR	FZD7											FZD7									PGF				CHCHD10				GBA1		TRADD						M6PR
			ATP5MC3							IRS1	FZD2											FZD2									PIGF				CHEK2				GBP1		TRAF1						MAP2K3
			ATP5PD							IRS2	FZD3											FZD3									PLAT				CIB1				GBP2		TRAF2						MCM2
			ATP5ME							IRS4	FZD4											FZD4									PLAU				CIDEB				GBP3		TRAF3						MCM4
			ATP5MF							PIK3CA	FZD5											FZD5									PLAUR				CLU				GCH1		TRAF3IP2						ME1
			ATP5MG							PIK3CD	FZD8											FZD8									PTBP1				COA8				GFER		TRAF5						MLLT11
			ATP5PF							PIK3CB	FZD6											FZD6									PTGER2				COL2A1				GPD1		TRAF6						MTHFD2
			ATP8							PIK3R1	FZD10											FZD10									PTGES				CRADD				GPER1		TRAIP						MTHFD2L
			ATP6V1A							PIK3R2	FZD9											FZD9									RPS6KA5				CREB3				GPS2		TRIM32						NAMPT
			ATP6V1B1							PIK3R3	LRP5											LRP5									SCAMP4				CREB3L1				GSDME		TXNDC17						NFIL3
			ATP6V1B2							PDPK1	LRP6											LRP6									SELPLG				CRIP1				GSTP1		UBE2K						NFKBIB
			ATP6V1C2							AKT1	DVL3											DVL3									SEMA3F				CSF2				H2BC11		ULK1						NFYC
			ATP6V1C1							AKT2	DVL2											DVL2									SERPINB4				CSNK2A1				HAS2		UMOD						NHERF1
			ATP6V1D							AKT3	DVL1											DVL1									SERPINE1				CSNK2A2				HES1		XIAP						NIBAN1
			ATP6V1E2							TSC2	GSK3B											GSK3B									SERPINE2				CTH				HIPK1		ZNF675						NMT1
			ATP6V1E1							TSC1	TNF											TNF									SPP1				CTNNA1				HMHB1								NUFIP1
			ATP6V1F							RHEB	TNFRSF1A											TNFRSF1A									SPX				CTNNB1				HSPA1A								NUP205
			ATP6V1G1							MTOR	IKBKB											IKBKB									TIMP2				CTSC				HSPA1B								NUPR1
			ATP6V1G3							RPTOR	INS											INS									TNF				CTSH				HYAL1								P4HA1
			ATP6V1G2							AKT1S1	IGF1											IGF1									TNFRSF10C				CTSK				HYAL2								PDAP1
			ATP6V1H							RPS6KB1	INSR											INSR									TNFRSF11B				CTSL				HYAL3								PDK1
			TCIRG1							RPS6KB2	IGF1R											IGF1R									TNFRSF1A				CTSS				IGBP1								PFKL
			ATP6V0A2							EIF4EBP1	GRB2											GRB2									TNFRSF1B				CTSV				IKBKB								PGK1
			ATP6V0A4							PPARG	SOS1											SOS1									TUBGCP2				CTTN				IL18BP								PGM1
			ATP6V0A1							ULK1	SOS2											SOS2									VEGFA				CUL1				ILK								PHGDH
			ATP6V0C								HRAS											HRAS									VEGFC				CUL2				INPP5K								PIK3R3
			ATP6V0B								KRAS											KRAS									VGF				CUL3				JAK2								PITPNB
			ATP6V0D1								NRAS											NRAS									WNT16				CUL4A				KAT2A								PLK1
			ATP6V0D2								BRAF											BRAF									WNT2				CUL5				KLF2								PLOD2
			ATP6V0E1								RAF1											RAF1													CX3CL1				KRT18								PNO1
			ATP6V0E2								MAP2K1											MAP2K1													CX3CR1				KRT8								PNP
			ATP6AP1								MAP2K2											MAP2K2													CXCL12				LAPTM5								POLR3G
			ATP4A								MAPK1											MAPK1													CYCS				LIMS1								PPA1
			ATP4B								MAPK3											MAPK3													CYLD				LRRK2								PPIA
			ATP12A								RPS6KA3											RPS6KA3													CYP1B1				MAP2K7								PPP1R15A
			PPA2								RPS6KA1											RPS6KA1													DAB2IP				MAP3K5								PRDX1
			PPA1								RPS6KA2											RPS6KA2													DAP				MAP3K7								PSAT1
			LHPP								RPS6KA6											RPS6KA6													DAP3				MAP4K3								PSMA3
											IRS1											IRS1													DAPK1				MAPK1								PSMA4
											PIK3R1											PIK3R1													DAPK2				MAPK14								PSMB5
											PIK3R2											PIK3R2													DAPK3				MAPK3								PSMC2
											PIK3R3											PIK3R3													DAPL1				MAPKAPK2								PSMC4
											PIK3CA											PIK3CA													DAXX				MIB2								PSMC6
											PIK3CD											PIK3CD													DBH				MIR1246								PSMD12
											PIK3CB											PIK3CB													DDIAS				MIR142								PSMD13
											PTEN											PTEN													DDIT3				MIR152								PSMD14
											PDPK1											PDPK1													DDIT4				MIR181B1								PSME3
											AKT1											AKT1													DDX3X				MIR20B								PSMG1
											AKT2											AKT2													DDX47				MIR24-1								PSPH
											AKT3											AKT3													DDX5				MIR27B								QDPR
											CHUK											CHUK													DEDD				MIR30C2								RAB1A
											MAPKAP1											MAPKAP1													DEDD2				MIR31								RDH11
											RICTOR											RICTOR													DELE1				MIR34A								RIT1
											PRR5											PRR5													DEPTOR				MIR766								RPA1
											PRR5L											PRR5L													DIABLO				MMP8								RPN1
											RHOA											RHOA													DIDO1				MYOD1								RRM2
											PRKCA											PRKCA													DNAJA1				MYOG								RRP9
											PRKCB											PRKCB													DNAJC10				NAIP								SC5D
											PRKCG											PRKCG													DNM1L				NFATC1								SCD
											SGK1											SGK1													DPF2				NFE2L2								SDF2L1
																																			DYRK2				NFKB1								SEC11A
																																			E2F1				NFKBIA								SERP1
																																			E2F2				NKIRAS1								SERPINH1
																																			EDA2R				NKIRAS2								SHMT2
																																			EEF1E1				NKX3-1								SKAP2
																																			EIF2AK3				NLRP2B								SLA
																																			EIF5A				NPNT								SLC1A4
																																			ELL3				NR1D1								SLC1A5
																																			ENO1				NR1H4								SLC2A1
																																			EP300				NUB1								SLC2A3
																																			EPHA2				OCSTAMP								SLC37A4
																																			EPO				OTULIN								SLC6A6
																																			ERBB3				PCK1								SLC7A11
																																			ERCC2				PCK2								SLC7A5
																																			ERCC6				PELI3								SORD
																																			ERN1				PIAS3								SQLE
																																			ERN2				PIAS4								SQSTM1
																																			ERO1A				PID1								SRD5A1
																																			ERP29				PLVAP								SSR1
																																			EYA1				POSTN								STARD4
																																			EYA2				PPP2CB								STC1
																																			EYA3				PRKN								STIP1
																																			EYA4				PRPF8								SYTL2
																																			FADD				PTGS2								TBK1
																																			FAF1				PTK2B								TCEA1
																																			FAIM				PTPN2								TES
																																			FAIM2				PYCARD								TFRC
																																			FAM162A				PYDC1								TM7SF2
																																			FAS				PYDC2								TMEM97
																																			FASLG				RELA								TOMM40
																																			FASTK				RFFL								TPI1
																																			FBH1				RIPK1								TRIB3
																																			FBXO7				RORA								TUBA4A
																																			FBXW7				RPS3								TUBG1
																																			FCGR2B				RPS6KB1								TXNRD1
																																			FEM1B				RRAGA								UBE2D3
																																			FGA				SELE								UCHL5
																																			FGB				SFRP1								UFM1
																																			FGF10				SHARPIN								UNG
																																			FGFR1				SIRT1								USO1
																																			FGFR3				SLC22A5								VLDLR
																																			FGG				SLC2A4								WARS1
																																			FHIT				SMPD1								XBP1
																																			FIGNL1				SMPD3								YKT6
																																			FIS1				SMPD4
																																			FLCN				SPATA2
																																			FNIP2				SPHK1
																																			FXN				SPPL2A
																																			FYN				SPPL2B
																																			FZD1				ST18
																																			FZD9				STAT1
																																			G0S2				SYK
																																			GABARAP				TANK
																																			GATA1				TCL1A
																																			GATA4				TDGF1
																																			GCLC				THBS1
																																			GCLM				TMSB4X
																																			GDNF				TNF
																																			GFRAL				TNFAIP3
																																			GGCT				TNFRSF11A
																																			GHITM				TNFRSF13C
																																			GNAI2				TNFRSF14
																																			GPER1				TNFRSF17
																																			GPX1				TNFRSF18
																																			GRINA				TNFRSF19
																																			GSDME				TNFRSF1A
																																			GSK3A				TNFRSF1B
																																			GSK3B				TNFRSF21
																																			GSKIP				TNFRSF25
																																			GSTP1				TNFRSF4
																																			GZMB				TNFSF11
																																			HDAC1				TNFSF13B
																																			HELLS				TNFSF18
																																			HERPUD1				TP53
																																			HGF				TRADD
																																			HIC1				TRAF1
																																			HIF1A				TRAF2
																																			HINT1				TRAF3
																																			HIP1				TRAF3IP2
																																			HIP1R				TRAF5
																																			HIPK1				TRAF6
																																			HIPK2				TRAIP
																																			HMGB2				TRIM32
																																			HMOX1				TRPV1
																																			HNRNPK				TUBA1A
																																			HRAS				TXNDC17
																																			HRK				UBD
																																			HSPA1A				UBE2K
																																			HSPA1B				ULK1
																																			HSPB1				UMOD
																																			HTRA2				VCAM1
																																			HTT				XCL1
																																			HYAL2				XCL2
																																			HYOU1				XIAP
																																			ICAM1				YBX3
																																			IER3				YTHDC2
																																			IFI16				ZC3H12A
																																			IFI27				ZFAND6
																																			IFI27L1				ZFP36
																																			IFI27L2				ZFP36L1
																																			IFI6				ZFP36L2
																																			IFNB1				ZNF675
																																			IFNG
																																			IGF1
																																			IKBKE
																																			IL10
																																			IL12A
																																			IL19
																																			IL1A
																																			IL1B
																																			IL2
																																			IL20RA
																																			IL33
																																			IL4
																																			IL6R
																																			IL7
																																			INCA1
																																			ING2
																																			ING5
																																			INHBA
																																			INHBB
																																			INS
																																			ITGA6
																																			ITGAV
																																			ITM2C
																																			ITPR1
																																			ITPRIP
																																			IVNS1ABP
																																			JAK2
																																			JMY
																																			KCNQ3
																																			KDM1A
																																			KITLG
																																			KRT18
																																			KRT8
																																			LCK
																																			LGALS12
																																			LGALS3
																																			LMNA
																																			LRRK2
																																			LTB
																																			LTBR
																																			MADD
																																			MAEL
																																			MAGEA3
																																			MAGED1
																																			MAL
																																			MAP2K4
																																			MAP2K5
																																			MAP3K5
																																			MAPK7
																																			MAPK8
																																			MAPK8IP1
																																			MAPK8IP2
																																			MAPK9
																																			MARCHF7
																																			MAZ
																																			MCL1
																																			MDM2
																																			MEIS3
																																			MELK
																																			METTL21C
																																			MFF
																																			MIF
																																			MIR132
																																			MIR133A1
																																			MIR15A
																																			MIR16-1
																																			MIR17
																																			MIR186
																																			MIR195
																																			MIR198
																																			MIR19A
																																			MIR21
																																			MIR210
																																			MIR221
																																			MIR222
																																			MIR26B
																																			MIR27B
																																			MIR29B1
																																			MIR449A
																																			MIR92A1
																																			MKNK2
																																			MLH1
																																			MLLT11
																																			MMP9
																																			MNT
																																			MOAP1
																																			MPV17L
																																			MSH2
																																			MSH6
																																			MSX1
																																			MUC1
																																			MUL1
																																			MYBBP1A
																																			MYC
																																			NACC2
																																			NANOS3
																																			NBN
																																			NCK1
																																			NCK2
																																			NDUFA13
																																			NDUFS3
																																			NF1
																																			NFATC4
																																			NFE2L2
																																			NFKBIZ
																																			NGF
																																			NGFR
																																			NHERF1
																																			NKX3-1
																																			NME5
																																			NMT1
																																			NOC2L
																																			NOG
																																			NOL3
																																			NONO
																																			NOS3
																																			NOX1
																																			NR4A2
																																			NRP1
																																			NUPR1
																																			OPA1
																																			P2RX4
																																			P2RX7
																																			P4HB
																																			PAK2
																																			PAK5
																																			PARK7
																																			PARL
																																			PARP1
																																			PARP2
																																			PAWR
																																			PCGF2
																																			PDCD10
																																			PDCD5
																																			PDCD6
																																			PDE3A
																																			PDIA3
																																			PDK1
																																			PDK2
																																			PDPK1
																																			PDX1
																																			PEA15
																																			PELI3
																																			PERP
																																			PF4
																																			PHIP
																																			PHLDA3
																																			PIAS4
																																			PIDD1
																																			PIH1D1
																																			PIK3CB
																																			PIK3R1
																																			PINK1
																																			PLAGL2
																																			PLAUR
																																			PLEKHF1
																																			PLSCR3
																																			PMAIP1
																																			PML
																																			POLB
																																			POU4F1
																																			POU4F2
																																			PPARD
																																			PPIA
																																			PPIF
																																			PPM1F
																																			PPP1CA
																																			PPP1R13B
																																			PPP1R15A
																																			PPP2R1A
																																			PPP2R1B
																																			PRDX2
																																			PRELID1
																																			PRKCA
																																			PRKCD
																																			PRKDC
																																			PRKN
																																			PRKRA
																																			PRODH
																																			PSEN1
																																			PSMD10
																																			PSME3
																																			PTEN
																																			PTGIS
																																			PTGS2
																																			PTH
																																			PTPMT1
																																			PTPN1
																																			PTPN2
																																			PTPRC
																																			PTTG1IP
																																			PYCARD
																																			PYCR1
																																			QARS1
																																			QRICH1
																																			RACK1
																																			RAD9A
																																			RAF1
																																			RB1
																																			RB1CC1
																																			RBCK1
																																			RELA
																																			RET
																																			RFFL
																																			RHOT1
																																			RHOT2
																																			RIPK1
																																			RIPK3
																																			RNF183
																																			RNF186
																																			RNF34
																																			RNF41
																																			RPL11
																																			RPL26
																																			RPS27L
																																			RPS3
																																			RPS6KB1
																																			RPS7
																																			RRM2B
																																			RRN3
																																			RRP8
																																			RTKN2
																																			RTL10
																																			S100A8
																																			S100A9
																																			SCG2
																																			SCN2A
																																			SCRT2
																																			SELENOK
																																			SELENOS
																																			SENP1
																																			SEPTIN4
																																			SERINC3
																																			SERPINE1
																																			SFN
																																			SFPQ
																																			SFRP1
																																			SFRP2
																																			SGK3
																																			SGMS1
																																			SGPL1
																																			SGPP1
																																			SH3RF1
																																			SHH
																																			SHISA5
																																			SIAH1
																																			SIAH2
																																			SIRT1
																																			SIVA1
																																			SKIL
																																			SLC25A31
																																			SLC25A4
																																			SLC25A5
																																			SLC25A6
																																			SLC35F6
																																			SLFN12
																																			SMAD3
																																			SNAI1
																																			SNAI2
																																			SNW1
																																			SOD1
																																			SOD2
																																			SORT1
																																			SP100
																																			SPI1
																																			SPN
																																			SRC
																																			SRPX
																																			SST
																																			SSTR3
																																			ST20
																																			STK11
																																			STK24
																																			STK25
																																			STK3
																																			STK4
																																			STRADB
																																			STX4
																																			STYXL1
																																			SYVN1
																																			TAF9
																																			TAF9B
																																			TCF7L2
																																			TERT
																																			TFPT
																																			TGFB1
																																			TGFB2
																																			TGFBR1
																																			THBS1
																																			TICAM1
																																			TIFAB
																																			TIMM50
																																			TIMP3
																																			TLR3
																																			TLR4
																																			TLR6
																																			TM2D1
																																			TMBIM1
																																			TMBIM6
																																			TMC8
																																			TMEM102
																																			TMEM109
																																			TMEM117
																																			TMEM14A
																																			TMEM161A
																																			TMEM238L
																																			TNF
																																			TNFAIP3
																																			TNFRSF10A
																																			TNFRSF10B
																																			TNFRSF10C
																																			TNFRSF12A
																																			TNFRSF1A
																																			TNFRSF1B
																																			TNFRSF25
																																			TNFSF10
																																			TNFSF12
																																			TOPORS
																																			TP53
																																			TP53BP2
																																			TP63
																																			TP73
																																			TPD52L1
																																			TPT1
																																			TRADD
																																			TRAF1
																																			TRAF2
																																			TRAF7
																																			TRAP1
																																			TREM2
																																			TRIAP1
																																			TRIB3
																																			TRIM32
																																			TRIM39
																																			TXNDC12
																																			UBB
																																			UBE4B
																																			UBQLN1
																																			UMOD
																																			UNC5B
																																			URI1
																																			USP15
																																			USP28
																																			USP47
																																			VDAC2
																																			VHL
																																			VNN1
																																			WFS1
																																			WNT1
																																			WNT16
																																			WNT4
																																			WNT5A
																																			WWOX
																																			XBP1
																																			YAP1
																																			YBX3
																																			ZC3HC1
																																			ZDHHC3
																																			ZMYND11
																																			ZNF205
																																			ZNF385A
																																			ZNF385B
																																			ZNF622
																																			ZSWIM2
[truncated: 28 more columns]
