# Supplementary material for: A Novel Human Cellular System for Studying Normal Aging and for Anti‐Aging Discovery
Source: Aging Cell. 2026 Jan 20;25(2):e70352. doi: 10.1111/acel.70352 (PMC12816977; doi:10.1111/acel.70352)
Supplement: Supplementary file 3 — Table S2: Direct Data‐Independent Acquisition (DIA) analysis results of mass spectrometry data in the hTSC‐STB differentiation process. [file ACEL-25-e70352-s002.xlsx]

## Sheet: Results
Protein list (1% FDR):
Confident filter Criteria,
a) Avg Log2 ratio -> ≥1 (Up-regulated) to ≤-1(down-regulated)
b) Unique peptide ≥2
c) Valid = True; Q value ≤0.005; P value ≤0.05
ProteinNames	ProteinDescriptions	Genes	UniProtIds	Valid	Comparison (group1/group2)	Condition Numerator	Condition Denominator	# of Ratios	Group	AVG Group Quantity Denominator	AVG Group Quantity Numerator	AVG Log2 Ratio	Absolute AVG Log2 Ratio	% Change	Ratio	[DEPRECATED] AVG Log2 Ratio	[DEPRECATED] Absolute AVG Log2 Ratio	[DEPRECATED] % Change	[DEPRECATED] Ratio	Standard Deviation	Pvalue	Qvalue	Degrees Of Freedom	Standard Error	ProteinGroups	Organisms	GO Biological Process	GO Molecular Function	GO Cellular Component	Database	OrganismId	Protein Existence	Sequence Version	FASTAName	FASTAHeader	# Unique Total Peptides	# Unique Total EG.Id
S10AE_HUMAN	Protein S100-A14	S100A14	Q9HCY8	TRUE	Lau / Control	Lau	Control	10	Q9HCY8	1950	49.5388	-5.29877	5.29877	-97.4595	0.0254045	-4.69586	4.69586	-96.1416	0.0385839	0	1.87707e-10	1.05412e-08	4.01343	0.0112918	Q9HCY8	Homo sapiens	apoptotic process,response to lipopolysaccharide,toll-like receptor 4 signaling pathway,defense response to bacterium,calcium ion homeostasis,positive regulation of granulocyte chemotaxis,positive regulation of monocyte chemotaxis	calcium ion binding,protein binding,chemokine receptor binding	cytosol,plasma membrane,nuclear body,cell junction,perinuclear region of cytoplasm,extracellular exosome	sp	9606	1	1	Human_Swissprot_Reviewed_May2022	>sp|Q9HCY8|S10AE_HUMAN Protein S100-A14 OS=Homo sapiens OX=9606 GN=S100A14 PE=1 SV=1	6	8
RBM47_HUMAN	RNA-binding protein 47	RBM47	A0AV96	TRUE	M1 SZH / Control	M1 SZH	Control	12	A0AV96	5721.12	4290.5	-0.415151	0.415151	-25.0059	0.749941	-0.45232	0.45232	-26.9133	0.730867	0	2.4498e-06	4.07498e-06	4.56321	0.0157085	A0AV96	Homo sapiens	hematopoietic progenitor cell differentiation,cytidine to uridine editing	RNA binding	nucleus	sp	9606	1	2	Human_Swissprot_Reviewed_May2022	>sp|A0AV96|RBM47_HUMAN RNA-binding protein 47 OS=Homo sapiens OX=9606 GN=RBM47 PE=1 SV=2	19	25
RBM47_HUMAN	RNA-binding protein 47	RBM47	A0AV96	TRUE	M1 CDX2 / Control	M1 CDX2	Control	12	A0AV96	5721.12	4252.59	-0.427954	0.427954	-25.6685	0.743315	-0.457429	0.457429	-27.1717	0.728283	0	3.91872e-07	1.16043e-06	5.49461	0.0163836	A0AV96	Homo sapiens	hematopoietic progenitor cell differentiation,cytidine to uridine editing	RNA binding	nucleus	sp	9606	1	2	Human_Swissprot_Reviewed_May2022	>sp|A0AV96|RBM47_HUMAN RNA-binding protein 47 OS=Homo sapiens OX=9606 GN=RBM47 PE=1 SV=2	19	25
RBM47_HUMAN	RNA-binding protein 47	RBM47	A0AV96	TRUE	M1 STB d2 / Control	M1 STB d2	Control	10	A0AV96	5721.12	4628.05	-0.305892	0.305892	-19.1058	0.808942	-0.343976	0.343976	-21.2133	0.787867	0	0.000105357	6.48673e-05	3.70075	0.0195384	A0AV96	Homo sapiens	hematopoietic progenitor cell differentiation,cytidine to uridine editing	RNA binding	nucleus	sp	9606	1	2	Human_Swissprot_Reviewed_May2022	>sp|A0AV96|RBM47_HUMAN RNA-binding protein 47 OS=Homo sapiens OX=9606 GN=RBM47 PE=1 SV=2	19	25
RBM47_HUMAN	RNA-binding protein 47	RBM47	A0AV96	TRUE	M1 STB d4 / Control	M1 STB d4	Control	10	A0AV96	5721.12	4422.89	-0.371308	0.371308	-22.6919	0.773081	-0.353333	0.353333	-21.7226	0.782774	0	0.00262414	0.000806557	2.24062	0.0232088	A0AV96	Homo sapiens	hematopoietic progenitor cell differentiation,cytidine to uridine editing	RNA binding	nucleus	sp	9606	1	2	Human_Swissprot_Reviewed_May2022	>sp|A0AV96|RBM47_HUMAN RNA-binding protein 47 OS=Homo sapiens OX=9606 GN=RBM47 PE=1 SV=2	19	25
RBM47_HUMAN	RNA-binding protein 47	RBM47	A0AV96	TRUE	M1 STB d6 / Control	M1 STB d6	Control	10	A0AV96	5721.12	3258.47	-0.812101	0.812101	-43.0448	0.569552	-0.837152	0.837152	-44.0252	0.559748	0	0.00645675	0.00166516	1.99631	0.0673604	A0AV96	Homo sapiens	hematopoietic progenitor cell differentiation,cytidine to uridine editing	RNA binding	nucleus	sp	9606	1	2	Human_Swissprot_Reviewed_May2022	>sp|A0AV96|RBM47_HUMAN RNA-binding protein 47 OS=Homo sapiens OX=9606 GN=RBM47 PE=1 SV=2	19	25
RBM47_HUMAN	RNA-binding protein 47	RBM47	A0AV96	TRUE	M1 STB d8 / Control	M1 STB d8	Control	10	A0AV96	5721.12	3708.64	-0.625405	0.625405	-35.1762	0.648238	-0.656811	0.656811	-36.5721	0.634279	0	0.00134489	0.00047359	2.39678	0.0371071	A0AV96	Homo sapiens	hematopoietic progenitor cell differentiation,cytidine to uridine editing	RNA binding	nucleus	sp	9606	1	2	Human_Swissprot_Reviewed_May2022	>sp|A0AV96|RBM47_HUMAN RNA-binding protein 47 OS=Homo sapiens OX=9606 GN=RBM47 PE=1 SV=2	19	25
RBM47_HUMAN	RNA-binding protein 47	RBM47	A0AV96	TRUE	M1 SZH / Lau	M1 SZH	Lau	12	A0AV96	4302.18	4290.5	-0.00392364	0.00392364	-0.271596	0.997284	-0.079548	0.079548	-5.36459	0.946354	0	0.00194856	0.000635892	6.43383	0.0158254	A0AV96	Homo sapiens	hematopoietic progenitor cell differentiation,cytidine to uridine editing	RNA binding	nucleus	sp	9606	1	2	Human_Swissprot_Reviewed_May2022	>sp|A0AV96|RBM47_HUMAN RNA-binding protein 47 OS=Homo sapiens OX=9606 GN=RBM47 PE=1 SV=2	19	25
RBM47_HUMAN	RNA-binding protein 47	RBM47	A0AV96	TRUE	M1 CDX2 / Lau	M1 CDX2	Lau	12	A0AV96	4302.18	4252.59	-0.0167269	0.0167269	-1.15272	0.988473	-0.0846576	0.0846576	-5.69917	0.943008	0	0.000975186	0.000366951	7.77904	0.0164957	A0AV96	Homo sapiens	hematopoietic progenitor cell differentiation,cytidine to uridine editing	RNA binding	nucleus	sp	9606	1	2	Human_Swissprot_Reviewed_May2022	>sp|A0AV96|RBM47_HUMAN RNA-binding protein 47 OS=Homo sapiens OX=9606 GN=RBM47 PE=1 SV=2	19	25
RBM47_HUMAN	RNA-binding protein 47	RBM47	A0AV96	TRUE	M1 STB d2 / Lau	M1 STB d2	Lau	10	A0AV96	4302.18	4628.05	0.105335	0.105335	7.57443	1.07574	0.0287953	0.0287953	2.01599	1.02016	0	0.213824	0.0330629	4.15156	0.0196325	A0AV96	Homo sapiens	hematopoietic progenitor cell differentiation,cytidine to uridine editing	RNA binding	nucleus	sp	9606	1	2	Human_Swissprot_Reviewed_May2022	>sp|A0AV96|RBM47_HUMAN RNA-binding protein 47 OS=Homo sapiens OX=9606 GN=RBM47 PE=1 SV=2	19	25
RBM47_HUMAN	RNA-binding protein 47	RBM47	A0AV96	TRUE	M1 STB d4 / Lau	M1 STB d4	Lau	10	A0AV96	4302.18	4422.89	0.0399192	0.0399192	2.80562	1.02806	0.019439	0.019439	1.35652	1.01357	0	0.480552	0.0688596	2.33626	0.0232881	A0AV96	Homo sapiens	hematopoietic progenitor cell differentiation,cytidine to uridine editing	RNA binding	nucleus	sp	9606	1	2	Human_Swissprot_Reviewed_May2022	>sp|A0AV96|RBM47_HUMAN RNA-binding protein 47 OS=Homo sapiens OX=9606 GN=RBM47 PE=1 SV=2	19	25
RBM47_HUMAN	RNA-binding protein 47	RBM47	A0AV96	TRUE	M1 STB d6 / Lau	M1 STB d6	Lau	10	A0AV96	4302.18	3258.47	-0.400873	0.400873	-24.26	0.7574	-0.46438	0.46438	-27.5218	0.724782	0	0.0204084	0.00427748	2.00026	0.0673877	A0AV96	Homo sapiens	hematopoietic progenitor cell differentiation,cytidine to uridine editing	RNA binding	nucleus	sp	9606	1	2	Human_Swissprot_Reviewed_May2022	>sp|A0AV96|RBM47_HUMAN RNA-binding protein 47 OS=Homo sapiens OX=9606 GN=RBM47 PE=1 SV=2	19	25
RBM47_HUMAN	RNA-binding protein 47	RBM47	A0AV96	TRUE	M1 STB d8 / Lau	M1 STB d8	Lau	10	A0AV96	4302.18	3708.64	-0.214178	0.214178	-13.7963	0.862037	-0.28404	0.28404	-17.8712	0.821288	0	0.00946481	0.00227051	2.42063	0.0371568	A0AV96	Homo sapiens	hematopoietic progenitor cell differentiation,cytidine to uridine editing	RNA binding	nucleus	sp	9606	1	2	Human_Swissprot_Reviewed_May2022	>sp|A0AV96|RBM47_HUMAN RNA-binding protein 47 OS=Homo sapiens OX=9606 GN=RBM47 PE=1 SV=2	19	25
RBM47_HUMAN	RNA-binding protein 47	RBM47	A0AV96	TRUE	M1 CDX2 / M1 SZH	M1 CDX2	M1 SZH	12	A0AV96	4290.5	4252.59	-0.0128032	0.0128032	-0.883527	0.991165	-0.00510955	0.00510955	-0.35354	0.996465	0	0.755883	0.103752	6.56077	0.015761	A0AV96	Homo sapiens	hematopoietic progenitor cell differentiation,cytidine to uridine editing	RNA binding	nucleus	sp	9606	1	2	Human_Swissprot_Reviewed_May2022	>sp|A0AV96|RBM47_HUMAN RNA-binding protein 47 OS=Homo sapiens OX=9606 GN=RBM47 PE=1 SV=2	19	25
RBM47_HUMAN	RNA-binding protein 47	RBM47	A0AV96	TRUE	M1 STB d2 / M1 SZH	M1 STB d2	M1 SZH	10	A0AV96	4290.5	4628.05	0.109259	0.109259	7.86739	1.07867	0.108343	0.108343	7.79896	1.07799	0	0.00607506	0.00158478	3.66825	0.0190193	A0AV96	Homo sapiens	hematopoietic progenitor cell differentiation,cytidine to uridine editing	RNA binding	nucleus	sp	9606	1	2	Human_Swissprot_Reviewed_May2022	>sp|A0AV96|RBM47_HUMAN RNA-binding protein 47 OS=Homo sapiens OX=9606 GN=RBM47 PE=1 SV=2	19	25
RBM47_HUMAN	RNA-binding protein 47	RBM47	A0AV96	TRUE	M1 STB d4 / M1 SZH	M1 STB d4	M1 SZH	10	A0AV96	4290.5	4422.89	0.0438428	0.0438428	3.0856	1.03086	0.098987	0.098987	7.10212	1.07102	0	0.0434547	0.00811157	2.13843	0.0227735	A0AV96	Homo sapiens	hematopoietic progenitor cell differentiation,cytidine to uridine editing	RNA binding	nucleus	sp	9606	1	2	Human_Swissprot_Reviewed_May2022	>sp|A0AV96|RBM47_HUMAN RNA-binding protein 47 OS=Homo sapiens OX=9606 GN=RBM47 PE=1 SV=2	19	25
RBM47_HUMAN	RNA-binding protein 47	RBM47	A0AV96	TRUE	M1 STB d6 / M1 SZH	M1 STB d6	M1 SZH	10	A0AV96	4290.5	3258.47	-0.39695	0.39695	-24.0538	0.759462	-0.384832	0.384832	-23.4132	0.765868	0	0.0298677	0.00589128	1.97945	0.0672117	A0AV96	Homo sapiens	hematopoietic progenitor cell differentiation,cytidine to uridine editing	RNA binding	nucleus	sp	9606	1	2	Human_Swissprot_Reviewed_May2022	>sp|A0AV96|RBM47_HUMAN RNA-binding protein 47 OS=Homo sapiens OX=9606 GN=RBM47 PE=1 SV=2	19	25
RBM47_HUMAN	RNA-binding protein 47	RBM47	A0AV96	TRUE	M1 STB d8 / M1 SZH	M1 STB d8	M1 SZH	10	A0AV96	4290.5	3708.64	-0.210254	0.210254	-13.5615	0.864385	-0.204492	0.204492	-13.2156	0.867844	0	0.0215854	0.00448223	2.33857	0.0368364	A0AV96	Homo sapiens	hematopoietic progenitor cell differentiation,cytidine to uridine editing	RNA binding	nucleus	sp	9606	1	2	Human_Swissprot_Reviewed_May2022	>sp|A0AV96|RBM47_HUMAN RNA-binding protein 47 OS=Homo sapiens OX=9606 GN=RBM47 PE=1 SV=2	19	25
RBM47_HUMAN	RNA-binding protein 47	RBM47	A0AV96	TRUE	M1 STB d2 / M1 CDX2	M1 STB d2	M1 CDX2	10	A0AV96	4252.59	4628.05	0.122062	0.122062	8.82892	1.08829	0.113453	0.113453	8.18143	1.08181	0	0.00394142	0.00111773	4.14763	0.0195806	A0AV96	Homo sapiens	hematopoietic progenitor cell differentiation,cytidine to uridine editing	RNA binding	nucleus	sp	9606	1	2	Human_Swissprot_Reviewed_May2022	>sp|A0AV96|RBM47_HUMAN RNA-binding protein 47 OS=Homo sapiens OX=9606 GN=RBM47 PE=1 SV=2	19	25
RBM47_HUMAN	RNA-binding protein 47	RBM47	A0AV96	TRUE	M1 STB d4 / M1 CDX2	M1 STB d4	M1 CDX2	10	A0AV96	4252.59	4422.89	0.0566461	0.0566461	4.00451	1.04005	0.104097	0.104097	7.48211	1.07482	0	0.0348808	0.00672429	2.32509	0.0232443	A0AV96	Homo sapiens	hematopoietic progenitor cell differentiation,cytidine to uridine editing	RNA binding	nucleus	sp	9606	1	2	Human_Swissprot_Reviewed_May2022	>sp|A0AV96|RBM47_HUMAN RNA-binding protein 47 OS=Homo sapiens OX=9606 GN=RBM47 PE=1 SV=2	19	25
RBM47_HUMAN	RNA-binding protein 47	RBM47	A0AV96	TRUE	M1 STB d6 / M1 CDX2	M1 STB d6	M1 CDX2	10	A0AV96	4252.59	3258.47	-0.384146	0.384146	-23.3768	0.766232	-0.379723	0.379723	-23.1415	0.768585	0	0.0301171	0.00593409	1.99853	0.0673726	A0AV96	Homo sapiens	hematopoietic progenitor cell differentiation,cytidine to uridine editing	RNA binding	nucleus	sp	9606	1	2	Human_Swissprot_Reviewed_May2022	>sp|A0AV96|RBM47_HUMAN RNA-binding protein 47 OS=Homo sapiens OX=9606 GN=RBM47 PE=1 SV=2	19	25
RBM47_HUMAN	RNA-binding protein 47	RBM47	A0AV96	TRUE	M1 STB d8 / M1 CDX2	M1 STB d8	M1 CDX2	10	A0AV96	4252.59	3708.64	-0.197451	0.197451	-12.791	0.87209	-0.199382	0.199382	-12.9077	0.870923	0	0.0215572	0.00447756	2.41455	0.0371293	A0AV96	Homo sapiens	hematopoietic progenitor cell differentiation,cytidine to uridine editing	RNA binding	nucleus	sp	9606	1	2	Human_Swissprot_Reviewed_May2022	>sp|A0AV96|RBM47_HUMAN RNA-binding protein 47 OS=Homo sapiens OX=9606 GN=RBM47 PE=1 SV=2	19	25
RBM47_HUMAN	RNA-binding protein 47	RBM47	A0AV96	TRUE	M1 STB d4 / M1 STB d2	M1 STB d4	M1 STB d2	8	A0AV96	4628.05	4422.89	-0.0654159	0.0654159	-4.43302	0.95567	-0.00935635	0.00935635	-0.646435	0.993536	0	0.740155	0.101806	2.81404	0.0255661	A0AV96	Homo sapiens	hematopoietic progenitor cell differentiation,cytidine to uridine editing	RNA binding	nucleus	sp	9606	1	2	Human_Swissprot_Reviewed_May2022	>sp|A0AV96|RBM47_HUMAN RNA-binding protein 47 OS=Homo sapiens OX=9606 GN=RBM47 PE=1 SV=2	19	25
RBM47_HUMAN	RNA-binding protein 47	RBM47	A0AV96	TRUE	M1 STB d6 / M1 STB d2	M1 STB d6	M1 STB d2	8	A0AV96	4628.05	3258.47	-0.506209	0.506209	-29.593	0.70407	-0.493175	0.493175	-28.954	0.71046	0	0.0163887	0.00356773	2.09424	0.0682085	A0AV96	Homo sapiens	hematopoietic progenitor cell differentiation,cytidine to uridine editing	RNA binding	nucleus	sp	9606	1	2	Human_Swissprot_Reviewed_May2022	>sp|A0AV96|RBM47_HUMAN RNA-binding protein 47 OS=Homo sapiens OX=9606 GN=RBM47 PE=1 SV=2	19	25
RBM47_HUMAN	RNA-binding protein 47	RBM47	A0AV96	TRUE	M1 STB d8 / M1 STB d2	M1 STB d8	M1 STB d2	8	A0AV96	4628.05	3708.64	-0.319513	0.319513	-19.866	0.80134	-0.312835	0.312835	-19.4942	0.805058	0	0.00546366	0.00145508	2.73652	0.0386253	A0AV96	Homo sapiens	hematopoietic progenitor cell differentiation,cytidine to uridine editing	RNA binding	nucleus	sp	9606	1	2	Human_Swissprot_Reviewed_May2022	>sp|A0AV96|RBM47_HUMAN RNA-binding protein 47 OS=Homo sapiens OX=9606 GN=RBM47 PE=1 SV=2	19	25
RBM47_HUMAN	RNA-binding protein 47	RBM47	A0AV96	TRUE	M1 STB d6 / M1 STB d4	M1 STB d6	M1 STB d4	8	A0AV96	4422.89	3258.47	-0.440793	0.440793	-26.327	0.73673	-0.483819	0.483819	-28.4918	0.715082	0	0.0150375	0.00332012	2.21853	0.0693491	A0AV96	Homo sapiens	hematopoietic progenitor cell differentiation,cytidine to uridine editing	RNA binding	nucleus	sp	9606	1	2	Human_Swissprot_Reviewed_May2022	>sp|A0AV96|RBM47_HUMAN RNA-binding protein 47 OS=Homo sapiens OX=9606 GN=RBM47 PE=1 SV=2	19	25
RBM47_HUMAN	RNA-binding protein 47	RBM47	A0AV96	TRUE	M1 STB d8 / M1 STB d4	M1 STB d8	M1 STB d4	8	A0AV96	4422.89	3708.64	-0.254097	0.254097	-16.1488	0.838512	-0.303479	0.303479	-18.9704	0.810296	0	0.00490971	0.00133369	3.00901	0.0406056	A0AV96	Homo sapiens	hematopoietic progenitor cell differentiation,cytidine to uridine editing	RNA binding	nucleus	sp	9606	1	2	Human_Swissprot_Reviewed_May2022	>sp|A0AV96|RBM47_HUMAN RNA-binding protein 47 OS=Homo sapiens OX=9606 GN=RBM47 PE=1 SV=2	19	25
RBM47_HUMAN	RNA-binding protein 47	RBM47	A0AV96	TRUE	M1 STB d8 / M1 STB d6	M1 STB d8	M1 STB d6	8	A0AV96	3258.47	3708.64	0.186696	0.186696	13.8154	1.13815	0.18034	0.18034	13.3151	1.13315	0	0.0995903	0.0167028	2.87679	0.0751504	A0AV96	Homo sapiens	hematopoietic progenitor cell differentiation,cytidine to uridine editing	RNA binding	nucleus	sp	9606	1	2	Human_Swissprot_Reviewed_May2022	>sp|A0AV96|RBM47_HUMAN RNA-binding protein 47 OS=Homo sapiens OX=9606 GN=RBM47 PE=1 SV=2	19	25
LEG1_HUMAN	Galectin-1	LGALS1	P09382	TRUE	Lau / Control	Lau	Control	12	P09382	22502.8	607.228	-5.21172	5.21172	-97.3015	0.0269846	-5.10951	5.10951	-97.1034	0.0289657	0	4.92932e-08	3.04671e-07	3.17272	0.0188402	P09382	Homo sapiens	plasma cell differentiation,apoptotic process,signal transduction,negative regulation of cell-substrate adhesion,negative regulation of neuron projection development,T cell costimulation,positive regulation of erythrocyte aggregation,response to isolation stress,response to drug,regulation of apoptotic process,positive regulation of I-kappaB kinase/NF-kappaB signaling,post-translational protein m…	RNA binding,signal transducer activity,protein binding,lactose binding,protein homodimerization activity,laminin binding	extracellular region,proteinaceous extracellular matrix,extracellular space,intracellular,nucleus,cytoplasm,endoplasmic reticulum lumen,cytosol,cell surface,extracellular matrix,extracellular exosome	sp	9606	1	2	Human_Swissprot_Reviewed_May2022	>sp|P09382|LEG1_HUMAN Galectin-1 OS=Homo sapiens OX=9606 GN=LGALS1 PE=1 SV=2	9	13
UBA6_HUMAN	Ubiquitin-like modifier-activating enzyme 6	UBA6	A0AVT1	TRUE	M1 SZH / Control	M1 SZH	Control	12	A0AVT1	1877.09	1453.01	-0.369455	0.369455	-22.5925	0.774075	-0.365459	0.365459	-22.3778	0.776222	0	2.42455e-07	8.38579e-07	5.82279	0.0135329	A0AVT1	Homo sapiens	ubiquitin-dependent protein catabolic process,cellular response to DNA damage stimulus,learning,locomotory behavior,protein ubiquitination,amygdala development,hippocampus development,dendritic spine development	ubiquitin activating enzyme activity,protein binding,ATP binding,FAT10 activating enzyme activity	cytoplasm,cytosol	sp	9606	1	1	Human_Swissprot_Reviewed_May2022	>sp|A0AVT1|UBA6_HUMAN Ubiquitin-like modifier-activating enzyme 6 OS=Homo sapiens OX=9606 GN=UBA6 PE=1 SV=1	33	36
UBA6_HUMAN	Ubiquitin-like modifier-activating enzyme 6	UBA6	A0AVT1	TRUE	M1 CDX2 / Control	M1 CDX2	Control	12	A0AVT1	1877.09	1598.97	-0.231356	0.231356	-14.8166	0.851834	-0.186145	0.186145	-12.1049	0.878951	0	5.70336e-05	4.06816e-05	5.54446	0.0169532	A0AVT1	Homo sapiens	ubiquitin-dependent protein catabolic process,cellular response to DNA damage stimulus,learning,locomotory behavior,protein ubiquitination,amygdala development,hippocampus development,dendritic spine development	ubiquitin activating enzyme activity,protein binding,ATP binding,FAT10 activating enzyme activity	cytoplasm,cytosol	sp	9606	1	1	Human_Swissprot_Reviewed_May2022	>sp|A0AVT1|UBA6_HUMAN Ubiquitin-like modifier-activating enzyme 6 OS=Homo sapiens OX=9606 GN=UBA6 PE=1 SV=1	33	36
UBA6_HUMAN	Ubiquitin-like modifier-activating enzyme 6	UBA6	A0AVT1	TRUE	M1 STB d2 / Control	M1 STB d2	Control	10	A0AVT1	1877.09	2101.69	0.163054	0.163054	11.9655	1.11965	0.158273	0.158273	11.595	1.11595	0	0.00626417	0.00162528	2.33002	0.0163948	A0AVT1	Homo sapiens	ubiquitin-dependent protein catabolic process,cellular response to DNA damage stimulus,learning,locomotory behavior,protein ubiquitination,amygdala development,hippocampus development,dendritic spine development	ubiquitin activating enzyme activity,protein binding,ATP binding,FAT10 activating enzyme activity	cytoplasm,cytosol	sp	9606	1	1	Human_Swissprot_Reviewed_May2022	>sp|A0AVT1|UBA6_HUMAN Ubiquitin-like modifier-activating enzyme 6 OS=Homo sapiens OX=9606 GN=UBA6 PE=1 SV=1	33	36
UBA6_HUMAN	Ubiquitin-like modifier-activating enzyme 6	UBA6	A0AVT1	TRUE	M1 STB d4 / Control	M1 STB d4	Control	10	A0AVT1	1877.09	2141.62	0.190205	0.190205	14.0926	1.14093	0.193896	0.193896	14.3848	1.14385	0	0.000954067	0.000360647	3.39337	0.0179312	A0AVT1	Homo sapiens	ubiquitin-dependent protein catabolic process,cellular response to DNA damage stimulus,learning,locomotory behavior,protein ubiquitination,amygdala development,hippocampus development,dendritic spine development	ubiquitin activating enzyme activity,protein binding,ATP binding,FAT10 activating enzyme activity	cytoplasm,cytosol	sp	9606	1	1	Human_Swissprot_Reviewed_May2022	>sp|A0AVT1|UBA6_HUMAN Ubiquitin-like modifier-activating enzyme 6 OS=Homo sapiens OX=9606 GN=UBA6 PE=1 SV=1	33	36
UBA6_HUMAN	Ubiquitin-like modifier-activating enzyme 6	UBA6	A0AVT1	TRUE	M1 STB d6 / Control	M1 STB d6	Control	10	A0AVT1	1877.09	2154.72	0.199007	0.199007	14.7908	1.14791	0.127791	0.127791	9.26195	1.09262	0	0.0989979	0.0166145	1.28267	0.0287774	A0AVT1	Homo sapiens	ubiquitin-dependent protein catabolic process,cellular response to DNA damage stimulus,learning,locomotory behavior,protein ubiquitination,amygdala development,hippocampus development,dendritic spine development	ubiquitin activating enzyme activity,protein binding,ATP binding,FAT10 activating enzyme activity	cytoplasm,cytosol	sp	9606	1	1	Human_Swissprot_Reviewed_May2022	>sp|A0AVT1|UBA6_HUMAN Ubiquitin-like modifier-activating enzyme 6 OS=Homo sapiens OX=9606 GN=UBA6 PE=1 SV=1	33	36
UBA6_HUMAN	Ubiquitin-like modifier-activating enzyme 6	UBA6	A0AVT1	TRUE	M1 STB d8 / Control	M1 STB d8	Control	10	A0AVT1	1877.09	2179.65	0.215603	0.215603	16.1189	1.16119	0.136304	0.136304	9.90857	1.09909	0	0.000208107	0.0001096	4.39882	0.0121089	A0AVT1	Homo sapiens	ubiquitin-dependent protein catabolic process,cellular response to DNA damage stimulus,learning,locomotory behavior,protein ubiquitination,amygdala development,hippocampus development,dendritic spine development	ubiquitin activating enzyme activity,protein binding,ATP binding,FAT10 activating enzyme activity	cytoplasm,cytosol	sp	9606	1	1	Human_Swissprot_Reviewed_May2022	>sp|A0AVT1|UBA6_HUMAN Ubiquitin-like modifier-activating enzyme 6 OS=Homo sapiens OX=9606 GN=UBA6 PE=1 SV=1	33	36
UBA6_HUMAN	Ubiquitin-like modifier-activating enzyme 6	UBA6	A0AVT1	TRUE	M1 SZH / Lau	M1 SZH	Lau	12	A0AVT1	1617.52	1453.01	-0.154742	0.154742	-10.1707	0.898293	-0.154006	0.154006	-10.1248	0.898752	0	0.000152081	8.607e-05	5.919	0.0180339	A0AVT1	Homo sapiens	ubiquitin-dependent protein catabolic process,cellular response to DNA damage stimulus,learning,locomotory behavior,protein ubiquitination,amygdala development,hippocampus development,dendritic spine development	ubiquitin activating enzyme activity,protein binding,ATP binding,FAT10 activating enzyme activity	cytoplasm,cytosol	sp	9606	1	1	Human_Swissprot_Reviewed_May2022	>sp|A0AVT1|UBA6_HUMAN Ubiquitin-like modifier-activating enzyme 6 OS=Homo sapiens OX=9606 GN=UBA6 PE=1 SV=1	33	36
UBA6_HUMAN	Ubiquitin-like modifier-activating enzyme 6	UBA6	A0AVT1	TRUE	M1 CDX2 / Lau	M1 CDX2	Lau	12	A0AVT1	1617.52	1598.97	-0.0166427	0.0166427	-1.14696	0.98853	0.0253082	0.0253082	1.76971	1.0177	0	0.262487	0.0397824	6.83	0.0207243	A0AVT1	Homo sapiens	ubiquitin-dependent protein catabolic process,cellular response to DNA damage stimulus,learning,locomotory behavior,protein ubiquitination,amygdala development,hippocampus development,dendritic spine development	ubiquitin activating enzyme activity,protein binding,ATP binding,FAT10 activating enzyme activity	cytoplasm,cytosol	sp	9606	1	1	Human_Swissprot_Reviewed_May2022	>sp|A0AVT1|UBA6_HUMAN Ubiquitin-like modifier-activating enzyme 6 OS=Homo sapiens OX=9606 GN=UBA6 PE=1 SV=1	33	36
UBA6_HUMAN	Ubiquitin-like modifier-activating enzyme 6	UBA6	A0AVT1	TRUE	M1 STB d2 / Lau	M1 STB d2	Lau	10	A0AVT1	1617.52	2101.69	0.377768	0.377768	29.933	1.29933	0.369726	0.369726	29.2108	1.29211	0	6.20801e-05	4.34098e-05	3.91532	0.02027	A0AVT1	Homo sapiens	ubiquitin-dependent protein catabolic process,cellular response to DNA damage stimulus,learning,locomotory behavior,protein ubiquitination,amygdala development,hippocampus development,dendritic spine development	ubiquitin activating enzyme activity,protein binding,ATP binding,FAT10 activating enzyme activity	cytoplasm,cytosol	sp	9606	1	1	Human_Swissprot_Reviewed_May2022	>sp|A0AVT1|UBA6_HUMAN Ubiquitin-like modifier-activating enzyme 6 OS=Homo sapiens OX=9606 GN=UBA6 PE=1 SV=1	33	36
UBA6_HUMAN	Ubiquitin-like modifier-activating enzyme 6	UBA6	A0AVT1	TRUE	M1 STB d4 / Lau	M1 STB d4	Lau	10	A0AVT1	1617.52	2141.62	0.404919	0.404919	32.4014	1.32401	0.405349	0.405349	32.4409	1.32441	0	7.16331e-06	8.77833e-06	5.04841	0.0215316	A0AVT1	Homo sapiens	ubiquitin-dependent protein catabolic process,cellular response to DNA damage stimulus,learning,locomotory behavior,protein ubiquitination,amygdala development,hippocampus development,dendritic spine development	ubiquitin activating enzyme activity,protein binding,ATP binding,FAT10 activating enzyme activity	cytoplasm,cytosol	sp	9606	1	1	Human_Swissprot_Reviewed_May2022	>sp|A0AVT1|UBA6_HUMAN Ubiquitin-like modifier-activating enzyme 6 OS=Homo sapiens OX=9606 GN=UBA6 PE=1 SV=1	33	36
UBA6_HUMAN	Ubiquitin-like modifier-activating enzyme 6	UBA6	A0AVT1	TRUE	M1 STB d6 / Lau	M1 STB d6	Lau	10	A0AVT1	1617.52	2154.72	0.41372	0.41372	33.2116	1.33212	0.339245	0.339245	26.5094	1.26509	0	0.0137206	0.00307907	1.72157	0.0311483	A0AVT1	Homo sapiens	ubiquitin-dependent protein catabolic process,cellular response to DNA damage stimulus,learning,locomotory behavior,protein ubiquitination,amygdala development,hippocampus development,dendritic spine development	ubiquitin activating enzyme activity,protein binding,ATP binding,FAT10 activating enzyme activity	cytoplasm,cytosol	sp	9606	1	1	Human_Swissprot_Reviewed_May2022	>sp|A0AVT1|UBA6_HUMAN Ubiquitin-like modifier-activating enzyme 6 OS=Homo sapiens OX=9606 GN=UBA6 PE=1 SV=1	33	36
UBA6_HUMAN	Ubiquitin-like modifier-activating enzyme 6	UBA6	A0AVT1	TRUE	M1 STB d8 / Lau	M1 STB d8	Lau	10	A0AVT1	1617.52	2179.65	0.430316	0.430316	34.7529	1.34753	0.347758	0.347758	27.2581	1.27258	0	6.13673e-06	7.84634e-06	4.90398	0.0169914	A0AVT1	Homo sapiens	ubiquitin-dependent protein catabolic process,cellular response to DNA damage stimulus,learning,locomotory behavior,protein ubiquitination,amygdala development,hippocampus development,dendritic spine development	ubiquitin activating enzyme activity,protein binding,ATP binding,FAT10 activating enzyme activity	cytoplasm,cytosol	sp	9606	1	1	Human_Swissprot_Reviewed_May2022	>sp|A0AVT1|UBA6_HUMAN Ubiquitin-like modifier-activating enzyme 6 OS=Homo sapiens OX=9606 GN=UBA6 PE=1 SV=1	33	36
UBA6_HUMAN	Ubiquitin-like modifier-activating enzyme 6	UBA6	A0AVT1	TRUE	M1 CDX2 / M1 SZH	M1 CDX2	M1 SZH	12	A0AVT1	1453.01	1598.97	0.138099	0.138099	10.0454	1.10045	0.179314	0.179314	13.2345	1.13235	0	0.000144412	8.26673e-05	4.83312	0.0166005	A0AVT1	Homo sapiens	ubiquitin-dependent protein catabolic process,cellular response to DNA damage stimulus,learning,locomotory behavior,protein ubiquitination,amygdala development,hippocampus development,dendritic spine development	ubiquitin activating enzyme activity,protein binding,ATP binding,FAT10 activating enzyme activity	cytoplasm,cytosol	sp	9606	1	1	Human_Swissprot_Reviewed_May2022	>sp|A0AVT1|UBA6_HUMAN Ubiquitin-like modifier-activating enzyme 6 OS=Homo sapiens OX=9606 GN=UBA6 PE=1 SV=1	33	36
UBA6_HUMAN	Ubiquitin-like modifier-activating enzyme 6	UBA6	A0AVT1	TRUE	M1 STB d2 / M1 SZH	M1 STB d2	M1 SZH	10	A0AVT1	1453.01	2101.69	0.53251	0.53251	44.6443	1.44644	0.523732	0.523732	43.767	1.43767	0	0.000757289	0.000300638	2.07485	0.0160298	A0AVT1	Homo sapiens	ubiquitin-dependent protein catabolic process,cellular response to DNA damage stimulus,learning,locomotory behavior,protein ubiquitination,amygdala development,hippocampus development,dendritic spine development	ubiquitin activating enzyme activity,protein binding,ATP binding,FAT10 activating enzyme activity	cytoplasm,cytosol	sp	9606	1	1	Human_Swissprot_Reviewed_May2022	>sp|A0AVT1|UBA6_HUMAN Ubiquitin-like modifier-activating enzyme 6 OS=Homo sapiens OX=9606 GN=UBA6 PE=1 SV=1	33	36
UBA6_HUMAN	Ubiquitin-like modifier-activating enzyme 6	UBA6	A0AVT1	TRUE	M1 STB d4 / M1 SZH	M1 STB d4	M1 SZH	10	A0AVT1	1453.01	2141.62	0.55966	0.55966	47.3922	1.47392	0.559355	0.559355	47.361	1.47361	0	5.78191e-05	4.11012e-05	3.0662	0.017598	A0AVT1	Homo sapiens	ubiquitin-dependent protein catabolic process,cellular response to DNA damage stimulus,learning,locomotory behavior,protein ubiquitination,amygdala development,hippocampus development,dendritic spine development	ubiquitin activating enzyme activity,protein binding,ATP binding,FAT10 activating enzyme activity	cytoplasm,cytosol	sp	9606	1	1	Human_Swissprot_Reviewed_May2022	>sp|A0AVT1|UBA6_HUMAN Ubiquitin-like modifier-activating enzyme 6 OS=Homo sapiens OX=9606 GN=UBA6 PE=1 SV=1	33	36
UBA6_HUMAN	Ubiquitin-like modifier-activating enzyme 6	UBA6	A0AVT1	TRUE	M1 STB d6 / M1 SZH	M1 STB d6	M1 SZH	10	A0AVT1	1453.01	2154.72	0.568462	0.568462	48.2942	1.48294	0.49325	0.49325	40.7613	1.40761	0	0.0196003	0.00413692	1.24437	0.028571	A0AVT1	Homo sapiens	ubiquitin-dependent protein catabolic process,cellular response to DNA damage stimulus,learning,locomotory behavior,protein ubiquitination,amygdala development,hippocampus development,dendritic spine development	ubiquitin activating enzyme activity,protein binding,ATP binding,FAT10 activating enzyme activity	cytoplasm,cytosol	sp	9606	1	1	Human_Swissprot_Reviewed_May2022	>sp|A0AVT1|UBA6_HUMAN Ubiquitin-like modifier-activating enzyme 6 OS=Homo sapiens OX=9606 GN=UBA6 PE=1 SV=1	33	36
UBA6_HUMAN	Ubiquitin-like modifier-activating enzyme 6	UBA6	A0AVT1	TRUE	M1 STB d8 / M1 SZH	M1 STB d8	M1 SZH	10	A0AVT1	1453.01	2179.65	0.585058	0.585058	50.0099	1.5001	0.501763	0.501763	41.5943	1.41594	0	1.60513e-05	1.5782e-05	3.18657	0.0116098	A0AVT1	Homo sapiens	ubiquitin-dependent protein catabolic process,cellular response to DNA damage stimulus,learning,locomotory behavior,protein ubiquitination,amygdala development,hippocampus development,dendritic spine development	ubiquitin activating enzyme activity,protein binding,ATP binding,FAT10 activating enzyme activity	cytoplasm,cytosol	sp	9606	1	1	Human_Swissprot_Reviewed_May2022	>sp|A0AVT1|UBA6_HUMAN Ubiquitin-like modifier-activating enzyme 6 OS=Homo sapiens OX=9606 GN=UBA6 PE=1 SV=1	33	36
UBA6_HUMAN	Ubiquitin-like modifier-activating enzyme 6	UBA6	A0AVT1	TRUE	M1 STB d2 / M1 CDX2	M1 STB d2	M1 CDX2	10	A0AVT1	1598.97	2101.69	0.39441	0.39441	31.4405	1.31441	0.344418	0.344418	26.9639	1.26964	0	0.000253934	0.000127825	3.18563	0.0190059	A0AVT1	Homo sapiens	ubiquitin-dependent protein catabolic process,cellular response to DNA damage stimulus,learning,locomotory behavior,protein ubiquitination,amygdala development,hippocampus development,dendritic spine development	ubiquitin activating enzyme activity,protein binding,ATP binding,FAT10 activating enzyme activity	cytoplasm,cytosol	sp	9606	1	1	Human_Swissprot_Reviewed_May2022	>sp|A0AVT1|UBA6_HUMAN Ubiquitin-like modifier-activating enzyme 6 OS=Homo sapiens OX=9606 GN=UBA6 PE=1 SV=1	33	36
UBA6_HUMAN	Ubiquitin-like modifier-activating enzyme 6	UBA6	A0AVT1	TRUE	M1 STB d4 / M1 CDX2	M1 STB d4	M1 CDX2	10	A0AVT1	1598.97	2141.62	0.421561	0.421561	33.9376	1.33938	0.380041	0.380041	30.1379	1.30138	0	3.11282e-05	2.57908e-05	4.23984	0.0203461	A0AVT1	Homo sapiens	ubiquitin-dependent protein catabolic process,cellular response to DNA damage stimulus,learning,locomotory behavior,protein ubiquitination,amygdala development,hippocampus development,dendritic spine development	ubiquitin activating enzyme activity,protein binding,ATP binding,FAT10 activating enzyme activity	cytoplasm,cytosol	sp	9606	1	1	Human_Swissprot_Reviewed_May2022	>sp|A0AVT1|UBA6_HUMAN Ubiquitin-like modifier-activating enzyme 6 OS=Homo sapiens OX=9606 GN=UBA6 PE=1 SV=1	33	36
UBA6_HUMAN	Ubiquitin-like modifier-activating enzyme 6	UBA6	A0AVT1	TRUE	M1 STB d6 / M1 CDX2	M1 STB d6	M1 CDX2	10	A0AVT1	1598.97	2154.72	0.430363	0.430363	34.7572	1.34757	0.313937	0.313937	24.3095	1.2431	0	0.0202538	0.00425076	1.55602	0.0303409	A0AVT1	Homo sapiens	ubiquitin-dependent protein catabolic process,cellular response to DNA damage stimulus,learning,locomotory behavior,protein ubiquitination,amygdala development,hippocampus development,dendritic spine development	ubiquitin activating enzyme activity,protein binding,ATP binding,FAT10 activating enzyme activity	cytoplasm,cytosol	sp	9606	1	1	Human_Swissprot_Reviewed_May2022	>sp|A0AVT1|UBA6_HUMAN Ubiquitin-like modifier-activating enzyme 6 OS=Homo sapiens OX=9606 GN=UBA6 PE=1 SV=1	33	36
UBA6_HUMAN	Ubiquitin-like modifier-activating enzyme 6	UBA6	A0AVT1	TRUE	M1 STB d8 / M1 CDX2	M1 STB d8	M1 CDX2	10	A0AVT1	1598.97	2179.65	0.446959	0.446959	36.3164	1.36316	0.322449	0.322449	25.0452	1.25045	0	4.19129e-05	3.22153e-05	3.85105	0.0154615	A0AVT1	Homo sapiens	ubiquitin-dependent protein catabolic process,cellular response to DNA damage stimulus,learning,locomotory behavior,protein ubiquitination,amygdala development,hippocampus development,dendritic spine development	ubiquitin activating enzyme activity,protein binding,ATP binding,FAT10 activating enzyme activity	cytoplasm,cytosol	sp	9606	1	1	Human_Swissprot_Reviewed_May2022	>sp|A0AVT1|UBA6_HUMAN Ubiquitin-like modifier-activating enzyme 6 OS=Homo sapiens OX=9606 GN=UBA6 PE=1 SV=1	33	36
UBA6_HUMAN	Ubiquitin-like modifier-activating enzyme 6	UBA6	A0AVT1	TRUE	M1 STB d4 / M1 STB d2	M1 STB d4	M1 STB d2	8	A0AVT1	2101.69	2141.62	0.0271509	0.0271509	1.89978	1.019	0.0356228	0.0356228	2.49992	1.025	0	0.178867	0.0281677	2.76497	0.0198832	A0AVT1	Homo sapiens	ubiquitin-dependent protein catabolic process,cellular response to DNA damage stimulus,learning,locomotory behavior,protein ubiquitination,amygdala development,hippocampus development,dendritic spine development	ubiquitin activating enzyme activity,protein binding,ATP binding,FAT10 activating enzyme activity	cytoplasm,cytosol	sp	9606	1	1	Human_Swissprot_Reviewed_May2022	>sp|A0AVT1|UBA6_HUMAN Ubiquitin-like modifier-activating enzyme 6 OS=Homo sapiens OX=9606 GN=UBA6 PE=1 SV=1	33	36
UBA6_HUMAN	Ubiquitin-like modifier-activating enzyme 6	UBA6	A0AVT1	TRUE	M1 STB d6 / M1 STB d2	M1 STB d6	M1 STB d2	8	A0AVT1	2101.69	2154.72	0.0359525	0.0359525	2.52335	1.02523	-0.0304816	0.0304816	-2.09066	0.979093	0	0.44948	0.064792	1.4508	0.0300325	A0AVT1	Homo sapiens	ubiquitin-dependent protein catabolic process,cellular response to DNA damage stimulus,learning,locomotory behavior,protein ubiquitination,amygdala development,hippocampus development,dendritic spine development	ubiquitin activating enzyme activity,protein binding,ATP binding,FAT10 activating enzyme activity	cytoplasm,cytosol	sp	9606	1	1	Human_Swissprot_Reviewed_May2022	>sp|A0AVT1|UBA6_HUMAN Ubiquitin-like modifier-activating enzyme 6 OS=Homo sapiens OX=9606 GN=UBA6 PE=1 SV=1	33	36
UBA6_HUMAN	Ubiquitin-like modifier-activating enzyme 6	UBA6	A0AVT1	TRUE	M1 STB d8 / M1 STB d2	M1 STB d8	M1 STB d2	8	A0AVT1	2101.69	2179.65	0.0525485	0.0525485	3.70953	1.0371	-0.0219689	0.0219689	-1.51123	0.984888	0	0.308062	0.0459814	1.5701	0.0148471	A0AVT1	Homo sapiens	ubiquitin-dependent protein catabolic process,cellular response to DNA damage stimulus,learning,locomotory behavior,protein ubiquitination,amygdala development,hippocampus development,dendritic spine development	ubiquitin activating enzyme activity,protein binding,ATP binding,FAT10 activating enzyme activity	cytoplasm,cytosol	sp	9606	1	1	Human_Swissprot_Reviewed_May2022	>sp|A0AVT1|UBA6_HUMAN Ubiquitin-like modifier-activating enzyme 6 OS=Homo sapiens OX=9606 GN=UBA6 PE=1 SV=1	33	36
UBA6_HUMAN	Ubiquitin-like modifier-activating enzyme 6	UBA6	A0AVT1	TRUE	M1 STB d6 / M1 STB d4	M1 STB d6	M1 STB d4	8	A0AVT1	2141.62	2154.72	0.00880156	0.00880156	0.611943	1.00612	-0.0661045	0.0661045	-4.47862	0.955214	0	0.194202	0.0303202	1.62699	0.030898	A0AVT1	Homo sapiens	ubiquitin-dependent protein catabolic process,cellular response to DNA damage stimulus,learning,locomotory behavior,protein ubiquitination,amygdala development,hippocampus development,dendritic spine development	ubiquitin activating enzyme activity,protein binding,ATP binding,FAT10 activating enzyme activity	cytoplasm,cytosol	sp	9606	1	1	Human_Swissprot_Reviewed_May2022	>sp|A0AVT1|UBA6_HUMAN Ubiquitin-like modifier-activating enzyme 6 OS=Homo sapiens OX=9606 GN=UBA6 PE=1 SV=1	33	36
UBA6_HUMAN	Ubiquitin-like modifier-activating enzyme 6	UBA6	A0AVT1	TRUE	M1 STB d8 / M1 STB d4	M1 STB d8	M1 STB d4	8	A0AVT1	2141.62	2179.65	0.0253976	0.0253976	1.77601	1.01776	-0.0575917	0.0575917	-3.91332	0.960867	0	0.0543446	0.00983916	2.45423	0.016528	A0AVT1	Homo sapiens	ubiquitin-dependent protein catabolic process,cellular response to DNA damage stimulus,learning,locomotory behavior,protein ubiquitination,amygdala development,hippocampus development,dendritic spine development	ubiquitin activating enzyme activity,protein binding,ATP binding,FAT10 activating enzyme activity	cytoplasm,cytosol	sp	9606	1	1	Human_Swissprot_Reviewed_May2022	>sp|A0AVT1|UBA6_HUMAN Ubiquitin-like modifier-activating enzyme 6 OS=Homo sapiens OX=9606 GN=UBA6 PE=1 SV=1	33	36
UBA6_HUMAN	Ubiquitin-like modifier-activating enzyme 6	UBA6	A0AVT1	TRUE	M1 STB d8 / M1 STB d6	M1 STB d8	M1 STB d6	8	A0AVT1	2154.72	2179.65	0.016596	0.016596	1.15699	1.01157	0.00851267	0.00851267	0.591797	1.00592	0	0.806763	0.110037	1.13738	0.0279246	A0AVT1	Homo sapiens	ubiquitin-dependent protein catabolic process,cellular response to DNA damage stimulus,learning,locomotory behavior,protein ubiquitination,amygdala development,hippocampus development,dendritic spine development	ubiquitin activating enzyme activity,protein binding,ATP binding,FAT10 activating enzyme activity	cytoplasm,cytosol	sp	9606	1	1	Human_Swissprot_Reviewed_May2022	>sp|A0AVT1|UBA6_HUMAN Ubiquitin-like modifier-activating enzyme 6 OS=Homo sapiens OX=9606 GN=UBA6 PE=1 SV=1	33	36
FABP7_HUMAN	Fatty acid-binding protein, brain	FABP7	O15540	TRUE	Lau / Control	Lau	Control	10	O15540	1320.59	42.3139	-4.9639	4.9639	-96.7958	0.0320418	-4.5894	4.5894	-95.8461	0.0415386	0	3.37652e-11	4.07118e-09	4.71128	0.0158363	O15540	Homo sapiens	nervous system development,negative regulation of cell proliferation,triglyceride catabolic process,cell proliferation in forebrain,neurogenesis,epithelial cell proliferation,prepulse inhibition	lipid binding	nucleus,cytosol,cell-cell junction,cell projection,neuronal cell body,cell periphery	sp	9606	1	3	Human_Swissprot_Reviewed_May2022	>sp|O15540|FABP7_HUMAN Fatty acid-binding protein, brain OS=Homo sapiens OX=9606 GN=FABP7 PE=1 SV=3	7	12
SHOT1_HUMAN	Shootin-1	SHTN1	A0MZ66	TRUE	M1 SZH / Control	M1 SZH	Control	12	A0MZ66	7727.63	7150.39	-0.112004	0.112004	-7.46983	0.925302	-0.138952	0.138952	-9.18216	0.908178	0	7.80761e-05	5.17038e-05	5.49278	0.013279	A0MZ66	Homo sapiens	substrate-dependent cell migration, cell extension,Ras protein signal transduction,axonogenesis,Cdc42 protein signal transduction,netrin-activated signaling pathway,positive regulation of axon extension,neuron projection morphogenesis,cytoplasmic actin-based contraction involved in cell motility,endoplasmic reticulum polarization,actin filament bundle retrograde transport,regulation of establishm…	protein binding,kinesin binding,cadherin binding,actin filament binding	cytoplasm,microtubule,microtubule associated complex,microtubule cytoskeleton,lamellipodium,filopodium,axon,growth cone,cell leading edge,perikaryon,axonal growth cone,perinuclear region of cytoplasm	sp	9606	1	4	Human_Swissprot_Reviewed_May2022	>sp|A0MZ66|SHOT1_HUMAN Shootin-1 OS=Homo sapiens OX=9606 GN=SHTN1 PE=1 SV=4	35	46
SHOT1_HUMAN	Shootin-1	SHTN1	A0MZ66	TRUE	M1 CDX2 / Control	M1 CDX2	Control	12	A0MZ66	7727.63	6734.23	-0.198512	0.198512	-12.8551	0.871449	-0.157339	0.157339	-10.3323	0.896677	0	2.1581e-05	1.9662e-05	6.98409	0.0157182	A0MZ66	Homo sapiens	substrate-dependent cell migration, cell extension,Ras protein signal transduction,axonogenesis,Cdc42 protein signal transduction,netrin-activated signaling pathway,positive regulation of axon extension,neuron projection morphogenesis,cytoplasmic actin-based contraction involved in cell motility,endoplasmic reticulum polarization,actin filament bundle retrograde transport,regulation of establishm…	protein binding,kinesin binding,cadherin binding,actin filament binding	cytoplasm,microtubule,microtubule associated complex,microtubule cytoskeleton,lamellipodium,filopodium,axon,growth cone,cell leading edge,perikaryon,axonal growth cone,perinuclear region of cytoplasm	sp	9606	1	4	Human_Swissprot_Reviewed_May2022	>sp|A0MZ66|SHOT1_HUMAN Shootin-1 OS=Homo sapiens OX=9606 GN=SHTN1 PE=1 SV=4	35	46
SHOT1_HUMAN	Shootin-1	SHTN1	A0MZ66	TRUE	M1 STB d2 / Control	M1 STB d2	Control	10	A0MZ66	7727.63	5815.95	-0.41001	0.41001	-24.7382	0.752618	-0.38851	0.38851	-23.6082	0.763918	0	8.43158e-06	9.86741e-06	4.11588	0.0142953	A0MZ66	Homo sapiens	substrate-dependent cell migration, cell extension,Ras protein signal transduction,axonogenesis,Cdc42 protein signal transduction,netrin-activated signaling pathway,positive regulation of axon extension,neuron projection morphogenesis,cytoplasmic actin-based contraction involved in cell motility,endoplasmic reticulum polarization,actin filament bundle retrograde transport,regulation of establishm…	protein binding,kinesin binding,cadherin binding,actin filament binding	cytoplasm,microtubule,microtubule associated complex,microtubule cytoskeleton,lamellipodium,filopodium,axon,growth cone,cell leading edge,perikaryon,axonal growth cone,perinuclear region of cytoplasm	sp	9606	1	4	Human_Swissprot_Reviewed_May2022	>sp|A0MZ66|SHOT1_HUMAN Shootin-1 OS=Homo sapiens OX=9606 GN=SHTN1 PE=1 SV=4	35	46
SHOT1_HUMAN	Shootin-1	SHTN1	A0MZ66	TRUE	M1 STB d4 / Control	M1 STB d4	Control	10	A0MZ66	7727.63	6122.7	-0.335858	0.335858	-20.7687	0.792313	-0.315561	0.315561	-19.6462	0.803538	0	5.60178e-05	4.01354e-05	3.22505	0.0111359	A0MZ66	Homo sapiens	substrate-dependent cell migration, cell extension,Ras protein signal transduction,axonogenesis,Cdc42 protein signal transduction,netrin-activated signaling pathway,positive regulation of axon extension,neuron projection morphogenesis,cytoplasmic actin-based contraction involved in cell motility,endoplasmic reticulum polarization,actin filament bundle retrograde transport,regulation of establishm…	protein binding,kinesin binding,cadherin binding,actin filament binding	cytoplasm,microtubule,microtubule associated complex,microtubule cytoskeleton,lamellipodium,filopodium,axon,growth cone,cell leading edge,perikaryon,axonal growth cone,perinuclear region of cytoplasm	sp	9606	1	4	Human_Swissprot_Reviewed_May2022	>sp|A0MZ66|SHOT1_HUMAN Shootin-1 OS=Homo sapiens OX=9606 GN=SHTN1 PE=1 SV=4	35	46
SHOT1_HUMAN	Shootin-1	SHTN1	A0MZ66	TRUE	M1 STB d6 / Control	M1 STB d6	Control	10	A0MZ66	7727.63	5868.62	-0.397005	0.397005	-24.0567	0.759433	-0.422616	0.422616	-25.3929	0.746071	0	7.02815e-06	8.65916e-06	3.71462	0.0116177	A0MZ66	Homo sapiens	substrate-dependent cell migration, cell extension,Ras protein signal transduction,axonogenesis,Cdc42 protein signal transduction,netrin-activated signaling pathway,positive regulation of axon extension,neuron projection morphogenesis,cytoplasmic actin-based contraction involved in cell motility,endoplasmic reticulum polarization,actin filament bundle retrograde transport,regulation of establishm…	protein binding,kinesin binding,cadherin binding,actin filament binding	cytoplasm,microtubule,microtubule associated complex,microtubule cytoskeleton,lamellipodium,filopodium,axon,growth cone,cell leading edge,perikaryon,axonal growth cone,perinuclear region of cytoplasm	sp	9606	1	4	Human_Swissprot_Reviewed_May2022	>sp|A0MZ66|SHOT1_HUMAN Shootin-1 OS=Homo sapiens OX=9606 GN=SHTN1 PE=1 SV=4	35	46
SHOT1_HUMAN	Shootin-1	SHTN1	A0MZ66	TRUE	M1 STB d8 / Control	M1 STB d8	Control	10	A0MZ66	7727.63	5183.58	-0.576078	0.576078	-32.9215	0.670785	-0.571029	0.571029	-32.6864	0.673136	0	0.000196994	0.000105044	2.64549	0.0189369	A0MZ66	Homo sapiens	substrate-dependent cell migration, cell extension,Ras protein signal transduction,axonogenesis,Cdc42 protein signal transduction,netrin-activated signaling pathway,positive regulation of axon extension,neuron projection morphogenesis,cytoplasmic actin-based contraction involved in cell motility,endoplasmic reticulum polarization,actin filament bundle retrograde transport,regulation of establishm…	protein binding,kinesin binding,cadherin binding,actin filament binding	cytoplasm,microtubule,microtubule associated complex,microtubule cytoskeleton,lamellipodium,filopodium,axon,growth cone,cell leading edge,perikaryon,axonal growth cone,perinuclear region of cytoplasm	sp	9606	1	4	Human_Swissprot_Reviewed_May2022	>sp|A0MZ66|SHOT1_HUMAN Shootin-1 OS=Homo sapiens OX=9606 GN=SHTN1 PE=1 SV=4	35	46
SHOT1_HUMAN	Shootin-1	SHTN1	A0MZ66	TRUE	M1 SZH / Lau	M1 SZH	Lau	12	A0MZ66	8695.63	7150.39	-0.282269	0.282269	-17.7703	0.822297	-0.275897	0.275897	-17.4063	0.825937	0	2.67006e-06	4.3318e-06	5.7276	0.015082	A0MZ66	Homo sapiens	substrate-dependent cell migration, cell extension,Ras protein signal transduction,axonogenesis,Cdc42 protein signal transduction,netrin-activated signaling pathway,positive regulation of axon extension,neuron projection morphogenesis,cytoplasmic actin-based contraction involved in cell motility,endoplasmic reticulum polarization,actin filament bundle retrograde transport,regulation of establishm…	protein binding,kinesin binding,cadherin binding,actin filament binding	cytoplasm,microtubule,microtubule associated complex,microtubule cytoskeleton,lamellipodium,filopodium,axon,growth cone,cell leading edge,perikaryon,axonal growth cone,perinuclear region of cytoplasm	sp	9606	1	4	Human_Swissprot_Reviewed_May2022	>sp|A0MZ66|SHOT1_HUMAN Shootin-1 OS=Homo sapiens OX=9606 GN=SHTN1 PE=1 SV=4	35	46
SHOT1_HUMAN	Shootin-1	SHTN1	A0MZ66	TRUE	M1 CDX2 / Lau	M1 CDX2	Lau	12	A0MZ66	8695.63	6734.23	-0.368776	0.368776	-22.5561	0.774439	-0.294283	0.294283	-18.4523	0.815477	0	3.59676e-07	1.09675e-06	7.34114	0.0172684	A0MZ66	Homo sapiens	substrate-dependent cell migration, cell extension,Ras protein signal transduction,axonogenesis,Cdc42 protein signal transduction,netrin-activated signaling pathway,positive regulation of axon extension,neuron projection morphogenesis,cytoplasmic actin-based contraction involved in cell motility,endoplasmic reticulum polarization,actin filament bundle retrograde transport,regulation of establishm…	protein binding,kinesin binding,cadherin binding,actin filament binding	cytoplasm,microtubule,microtubule associated complex,microtubule cytoskeleton,lamellipodium,filopodium,axon,growth cone,cell leading edge,perikaryon,axonal growth cone,perinuclear region of cytoplasm	sp	9606	1	4	Human_Swissprot_Reviewed_May2022	>sp|A0MZ66|SHOT1_HUMAN Shootin-1 OS=Homo sapiens OX=9606 GN=SHTN1 PE=1 SV=4	35	46
SHOT1_HUMAN	Shootin-1	SHTN1	A0MZ66	TRUE	M1 STB d2 / Lau	M1 STB d2	Lau	10	A0MZ66	8695.63	5815.95	-0.580274	0.580274	-33.1163	0.668837	-0.525455	0.525455	-30.526	0.69474	0	7.25582e-07	1.75954e-06	4.82832	0.0159841	A0MZ66	Homo sapiens	substrate-dependent cell migration, cell extension,Ras protein signal transduction,axonogenesis,Cdc42 protein signal transduction,netrin-activated signaling pathway,positive regulation of axon extension,neuron projection morphogenesis,cytoplasmic actin-based contraction involved in cell motility,endoplasmic reticulum polarization,actin filament bundle retrograde transport,regulation of establishm…	protein binding,kinesin binding,cadherin binding,actin filament binding	cytoplasm,microtubule,microtubule associated complex,microtubule cytoskeleton,lamellipodium,filopodium,axon,growth cone,cell leading edge,perikaryon,axonal growth cone,perinuclear region of cytoplasm	sp	9606	1	4	Human_Swissprot_Reviewed_May2022	>sp|A0MZ66|SHOT1_HUMAN Shootin-1 OS=Homo sapiens OX=9606 GN=SHTN1 PE=1 SV=4	35	46
SHOT1_HUMAN	Shootin-1	SHTN1	A0MZ66	TRUE	M1 STB d4 / Lau	M1 STB d4	Lau	10	A0MZ66	8695.63	6122.7	-0.506122	0.506122	-29.5887	0.704113	-0.452506	0.452506	-26.9228	0.730772	0	7.74309e-06	9.2901e-06	3.76786	0.0132342	A0MZ66	Homo sapiens	substrate-dependent cell migration, cell extension,Ras protein signal transduction,axonogenesis,Cdc42 protein signal transduction,netrin-activated signaling pathway,positive regulation of axon extension,neuron projection morphogenesis,cytoplasmic actin-based contraction involved in cell motility,endoplasmic reticulum polarization,actin filament bundle retrograde transport,regulation of establishm…	protein binding,kinesin binding,cadherin binding,actin filament binding	cytoplasm,microtubule,microtubule associated complex,microtubule cytoskeleton,lamellipodium,filopodium,axon,growth cone,cell leading edge,perikaryon,axonal growth cone,perinuclear region of cytoplasm	sp	9606	1	4	Human_Swissprot_Reviewed_May2022	>sp|A0MZ66|SHOT1_HUMAN Shootin-1 OS=Homo sapiens OX=9606 GN=SHTN1 PE=1 SV=4	35	46
SHOT1_HUMAN	Shootin-1	SHTN1	A0MZ66	TRUE	M1 STB d6 / Lau	M1 STB d6	Lau	10	A0MZ66	8695.63	5868.62	-0.567269	0.567269	-32.5107	0.674893	-0.55956	0.55956	-32.1491	0.678509	0	1.30232e-06	2.62922e-06	4.18448	0.0136421	A0MZ66	Homo sapiens	substrate-dependent cell migration, cell extension,Ras protein signal transduction,axonogenesis,Cdc42 protein signal transduction,netrin-activated signaling pathway,positive regulation of axon extension,neuron projection morphogenesis,cytoplasmic actin-based contraction involved in cell motility,endoplasmic reticulum polarization,actin filament bundle retrograde transport,regulation of establishm…	protein binding,kinesin binding,cadherin binding,actin filament binding	cytoplasm,microtubule,microtubule associated complex,microtubule cytoskeleton,lamellipodium,filopodium,axon,growth cone,cell leading edge,perikaryon,axonal growth cone,perinuclear region of cytoplasm	sp	9606	1	4	Human_Swissprot_Reviewed_May2022	>sp|A0MZ66|SHOT1_HUMAN Shootin-1 OS=Homo sapiens OX=9606 GN=SHTN1 PE=1 SV=4	35	46
SHOT1_HUMAN	Shootin-1	SHTN1	A0MZ66	TRUE	M1 STB d8 / Lau	M1 STB d8	Lau	10	A0MZ66	8695.63	5183.58	-0.746342	0.746342	-40.3887	0.596113	-0.707974	0.707974	-38.7821	0.612179	0	2.81261e-05	2.39293e-05	3.22966	0.0202421	A0MZ66	Homo sapiens	substrate-dependent cell migration, cell extension,Ras protein signal transduction,axonogenesis,Cdc42 protein signal transduction,netrin-activated signaling pathway,positive regulation of axon extension,neuron projection morphogenesis,cytoplasmic actin-based contraction involved in cell motility,endoplasmic reticulum polarization,actin filament bundle retrograde transport,regulation of establishm…	protein binding,kinesin binding,cadherin binding,actin filament binding	cytoplasm,microtubule,microtubule associated complex,microtubule cytoskeleton,lamellipodium,filopodium,axon,growth cone,cell leading edge,perikaryon,axonal growth cone,perinuclear region of cytoplasm	sp	9606	1	4	Human_Swissprot_Reviewed_May2022	>sp|A0MZ66|SHOT1_HUMAN Shootin-1 OS=Homo sapiens OX=9606 GN=SHTN1 PE=1 SV=4	35	46
SHOT1_HUMAN	Shootin-1	SHTN1	A0MZ66	TRUE	M1 CDX2 / M1 SZH	M1 CDX2	M1 SZH	12	A0MZ66	7150.39	6734.23	-0.0865073	0.0865073	-5.82	0.9418	-0.0183866	0.0183866	-1.26637	0.987336	0	0.215269	0.0332623	6.66969	0.0134291	A0MZ66	Homo sapiens	substrate-dependent cell migration, cell extension,Ras protein signal transduction,axonogenesis,Cdc42 protein signal transduction,netrin-activated signaling pathway,positive regulation of axon extension,neuron projection morphogenesis,cytoplasmic actin-based contraction involved in cell motility,endoplasmic reticulum polarization,actin filament bundle retrograde transport,regulation of establishm…	protein binding,kinesin binding,cadherin binding,actin filament binding	cytoplasm,microtubule,microtubule associated complex,microtubule cytoskeleton,lamellipodium,filopodium,axon,growth cone,cell leading edge,perikaryon,axonal growth cone,perinuclear region of cytoplasm	sp	9606	1	4	Human_Swissprot_Reviewed_May2022	>sp|A0MZ66|SHOT1_HUMAN Shootin-1 OS=Homo sapiens OX=9606 GN=SHTN1 PE=1 SV=4	35	46
SHOT1_HUMAN	Shootin-1	SHTN1	A0MZ66	TRUE	M1 STB d2 / M1 SZH	M1 STB d2	M1 SZH	10	A0MZ66	7150.39	5815.95	-0.298006	0.298006	-18.6624	0.813376	-0.249558	0.249558	-15.8846	0.841154	0	0.000220023	0.000114393	3.01511	0.0117317	A0MZ66	Homo sapiens	substrate-dependent cell migration, cell extension,Ras protein signal transduction,axonogenesis,Cdc42 protein signal transduction,netrin-activated signaling pathway,positive regulation of axon extension,neuron projection morphogenesis,cytoplasmic actin-based contraction involved in cell motility,endoplasmic reticulum polarization,actin filament bundle retrograde transport,regulation of establishm…	protein binding,kinesin binding,cadherin binding,actin filament binding	cytoplasm,microtubule,microtubule associated complex,microtubule cytoskeleton,lamellipodium,filopodium,axon,growth cone,cell leading edge,perikaryon,axonal growth cone,perinuclear region of cytoplasm	sp	9606	1	4	Human_Swissprot_Reviewed_May2022	>sp|A0MZ66|SHOT1_HUMAN Shootin-1 OS=Homo sapiens OX=9606 GN=SHTN1 PE=1 SV=4	35	46
SHOT1_HUMAN	Shootin-1	SHTN1	A0MZ66	TRUE	M1 STB d4 / M1 SZH	M1 STB d4	M1 SZH	10	A0MZ66	7150.39	6122.7	-0.223853	0.223853	-14.3725	0.856275	-0.176609	0.176609	-11.522	0.88478	0	4.37294e-05	3.32504e-05	3.6276	0.00756876	A0MZ66	Homo sapiens	substrate-dependent cell migration, cell extension,Ras protein signal transduction,axonogenesis,Cdc42 protein signal transduction,netrin-activated signaling pathway,positive regulation of axon extension,neuron projection morphogenesis,cytoplasmic actin-based contraction involved in cell motility,endoplasmic reticulum polarization,actin filament bundle retrograde transport,regulation of establishm…	protein binding,kinesin binding,cadherin binding,actin filament binding	cytoplasm,microtubule,microtubule associated complex,microtubule cytoskeleton,lamellipodium,filopodium,axon,growth cone,cell leading edge,perikaryon,axonal growth cone,perinuclear region of cytoplasm	sp	9606	1	4	Human_Swissprot_Reviewed_May2022	>sp|A0MZ66|SHOT1_HUMAN Shootin-1 OS=Homo sapiens OX=9606 GN=SHTN1 PE=1 SV=4	35	46
SHOT1_HUMAN	Shootin-1	SHTN1	A0MZ66	TRUE	M1 STB d6 / M1 SZH	M1 STB d6	M1 SZH	10	A0MZ66	7150.39	5868.62	-0.285001	0.285001	-17.9259	0.820741	-0.283664	0.283664	-17.8498	0.821502	0	1.35304e-06	2.69761e-06	4.47663	0.00826128	A0MZ66	Homo sapiens	substrate-dependent cell migration, cell extension,Ras protein signal transduction,axonogenesis,Cdc42 protein signal transduction,netrin-activated signaling pathway,positive regulation of axon extension,neuron projection morphogenesis,cytoplasmic actin-based contraction involved in cell motility,endoplasmic reticulum polarization,actin filament bundle retrograde transport,regulation of establishm…	protein binding,kinesin binding,cadherin binding,actin filament binding	cytoplasm,microtubule,microtubule associated complex,microtubule cytoskeleton,lamellipodium,filopodium,axon,growth cone,cell leading edge,perikaryon,axonal growth cone,perinuclear region of cytoplasm	sp	9606	1	4	Human_Swissprot_Reviewed_May2022	>sp|A0MZ66|SHOT1_HUMAN Shootin-1 OS=Homo sapiens OX=9606 GN=SHTN1 PE=1 SV=4	35	46
SHOT1_HUMAN	Shootin-1	SHTN1	A0MZ66	TRUE	M1 STB d8 / M1 SZH	M1 STB d8	M1 SZH	10	A0MZ66	7150.39	5183.58	-0.464074	0.464074	-27.5064	0.724936	-0.432077	0.432077	-25.8806	0.741194	0	0.00200127	0.000649529	1.90397	0.0170846	A0MZ66	Homo sapiens	substrate-dependent cell migration, cell extension,Ras protein signal transduction,axonogenesis,Cdc42 protein signal transduction,netrin-activated signaling pathway,positive regulation of axon extension,neuron projection morphogenesis,cytoplasmic actin-based contraction involved in cell motility,endoplasmic reticulum polarization,actin filament bundle retrograde transport,regulation of establishm…	protein binding,kinesin binding,cadherin binding,actin filament binding	cytoplasm,microtubule,microtubule associated complex,microtubule cytoskeleton,lamellipodium,filopodium,axon,growth cone,cell leading edge,perikaryon,axonal growth cone,perinuclear region of cytoplasm	sp	9606	1	4	Human_Swissprot_Reviewed_May2022	>sp|A0MZ66|SHOT1_HUMAN Shootin-1 OS=Homo sapiens OX=9606 GN=SHTN1 PE=1 SV=4	35	46
SHOT1_HUMAN	Shootin-1	SHTN1	A0MZ66	TRUE	M1 STB d2 / M1 CDX2	M1 STB d2	M1 CDX2	10	A0MZ66	6734.23	5815.95	-0.211498	0.211498	-13.636	0.86364	-0.231171	0.231171	-14.8057	0.851943	0	3.08448e-05	2.56161e-05	4.63753	0.0144348	A0MZ66	Homo sapiens	substrate-dependent cell migration, cell extension,Ras protein signal transduction,axonogenesis,Cdc42 protein signal transduction,netrin-activated signaling pathway,positive regulation of axon extension,neuron projection morphogenesis,cytoplasmic actin-based contraction involved in cell motility,endoplasmic reticulum polarization,actin filament bundle retrograde transport,regulation of establishm…	protein binding,kinesin binding,cadherin binding,actin filament binding	cytoplasm,microtubule,microtubule associated complex,microtubule cytoskeleton,lamellipodium,filopodium,axon,growth cone,cell leading edge,perikaryon,axonal growth cone,perinuclear region of cytoplasm	sp	9606	1	4	Human_Swissprot_Reviewed_May2022	>sp|A0MZ66|SHOT1_HUMAN Shootin-1 OS=Homo sapiens OX=9606 GN=SHTN1 PE=1 SV=4	35	46
SHOT1_HUMAN	Shootin-1	SHTN1	A0MZ66	TRUE	M1 STB d4 / M1 CDX2	M1 STB d4	M1 CDX2	10	A0MZ66	6734.23	6122.7	-0.137346	0.137346	-9.08098	0.90919	-0.158222	0.158222	-10.3872	0.896128	0	0.000126966	7.48545e-05	4.11373	0.0113145	A0MZ66	Homo sapiens	substrate-dependent cell migration, cell extension,Ras protein signal transduction,axonogenesis,Cdc42 protein signal transduction,netrin-activated signaling pathway,positive regulation of axon extension,neuron projection morphogenesis,cytoplasmic actin-based contraction involved in cell motility,endoplasmic reticulum polarization,actin filament bundle retrograde transport,regulation of establishm…	protein binding,kinesin binding,cadherin binding,actin filament binding	cytoplasm,microtubule,microtubule associated complex,microtubule cytoskeleton,lamellipodium,filopodium,axon,growth cone,cell leading edge,perikaryon,axonal growth cone,perinuclear region of cytoplasm	sp	9606	1	4	Human_Swissprot_Reviewed_May2022	>sp|A0MZ66|SHOT1_HUMAN Shootin-1 OS=Homo sapiens OX=9606 GN=SHTN1 PE=1 SV=4	35	46
SHOT1_HUMAN	Shootin-1	SHTN1	A0MZ66	TRUE	M1 STB d6 / M1 CDX2	M1 STB d6	M1 CDX2	10	A0MZ66	6734.23	5868.62	-0.198493	0.198493	-12.854	0.87146	-0.265277	0.265277	-16.7961	0.832039	0	5.86909e-06	7.58967e-06	4.68856	0.011789	A0MZ66	Homo sapiens	substrate-dependent cell migration, cell extension,Ras protein signal transduction,axonogenesis,Cdc42 protein signal transduction,netrin-activated signaling pathway,positive regulation of axon extension,neuron projection morphogenesis,cytoplasmic actin-based contraction involved in cell motility,endoplasmic reticulum polarization,actin filament bundle retrograde transport,regulation of establishm…	protein binding,kinesin binding,cadherin binding,actin filament binding	cytoplasm,microtubule,microtubule associated complex,microtubule cytoskeleton,lamellipodium,filopodium,axon,growth cone,cell leading edge,perikaryon,axonal growth cone,perinuclear region of cytoplasm	sp	9606	1	4	Human_Swissprot_Reviewed_May2022	>sp|A0MZ66|SHOT1_HUMAN Shootin-1 OS=Homo sapiens OX=9606 GN=SHTN1 PE=1 SV=4	35	46
SHOT1_HUMAN	Shootin-1	SHTN1	A0MZ66	TRUE	M1 STB d8 / M1 CDX2	M1 STB d8	M1 CDX2	10	A0MZ66	6734.23	5183.58	-0.377566	0.377566	-23.0265	0.769735	-0.41369	0.41369	-24.9299	0.750701	0	0.000370604	0.000171562	2.74935	0.0190425	A0MZ66	Homo sapiens	substrate-dependent cell migration, cell extension,Ras protein signal transduction,axonogenesis,Cdc42 protein signal transduction,netrin-activated signaling pathway,positive regulation of axon extension,neuron projection morphogenesis,cytoplasmic actin-based contraction involved in cell motility,endoplasmic reticulum polarization,actin filament bundle retrograde transport,regulation of establishm…	protein binding,kinesin binding,cadherin binding,actin filament binding	cytoplasm,microtubule,microtubule associated complex,microtubule cytoskeleton,lamellipodium,filopodium,axon,growth cone,cell leading edge,perikaryon,axonal growth cone,perinuclear region of cytoplasm	sp	9606	1	4	Human_Swissprot_Reviewed_May2022	>sp|A0MZ66|SHOT1_HUMAN Shootin-1 OS=Homo sapiens OX=9606 GN=SHTN1 PE=1 SV=4	35	46
SHOT1_HUMAN	Shootin-1	SHTN1	A0MZ66	TRUE	M1 STB d4 / M1 STB d2	M1 STB d4	M1 STB d2	8	A0MZ66	5815.95	6122.7	0.0741525	0.0741525	5.27424	1.05274	0.0729489	0.0729489	5.18645	1.05186	0	0.0429753	0.00803267	1.35017	0.00923633	A0MZ66	Homo sapiens	substrate-dependent cell migration, cell extension,Ras protein signal transduction,axonogenesis,Cdc42 protein signal transduction,netrin-activated signaling pathway,positive regulation of axon extension,neuron projection morphogenesis,cytoplasmic actin-based contraction involved in cell motility,endoplasmic reticulum polarization,actin filament bundle retrograde transport,regulation of establishm…	protein binding,kinesin binding,cadherin binding,actin filament binding	cytoplasm,microtubule,microtubule associated complex,microtubule cytoskeleton,lamellipodium,filopodium,axon,growth cone,cell leading edge,perikaryon,axonal growth cone,perinuclear region of cytoplasm	sp	9606	1	4	Human_Swissprot_Reviewed_May2022	>sp|A0MZ66|SHOT1_HUMAN Shootin-1 OS=Homo sapiens OX=9606 GN=SHTN1 PE=1 SV=4	35	46
SHOT1_HUMAN	Shootin-1	SHTN1	A0MZ66	TRUE	M1 STB d6 / M1 STB d2	M1 STB d6	M1 STB d2	8	A0MZ66	5815.95	5868.62	0.0130052	0.0130052	0.905527	1.00906	-0.0341057	0.0341057	-2.3363	0.976637	0	0.0941877	0.0159002	1.67719	0.00981184	A0MZ66	Homo sapiens	substrate-dependent cell migration, cell extension,Ras protein signal transduction,axonogenesis,Cdc42 protein signal transduction,netrin-activated signaling pathway,positive regulation of axon extension,neuron projection morphogenesis,cytoplasmic actin-based contraction involved in cell motility,endoplasmic reticulum polarization,actin filament bundle retrograde transport,regulation of establishm…	protein binding,kinesin binding,cadherin binding,actin filament binding	cytoplasm,microtubule,microtubule associated complex,microtubule cytoskeleton,lamellipodium,filopodium,axon,growth cone,cell leading edge,perikaryon,axonal growth cone,perinuclear region of cytoplasm	sp	9606	1	4	Human_Swissprot_Reviewed_May2022	>sp|A0MZ66|SHOT1_HUMAN Shootin-1 OS=Homo sapiens OX=9606 GN=SHTN1 PE=1 SV=4	35	46
SHOT1_HUMAN	Shootin-1	SHTN1	A0MZ66	TRUE	M1 STB d8 / M1 STB d2	M1 STB d8	M1 STB d2	8	A0MZ66	5815.95	5183.58	-0.166068	0.166068	-10.8731	0.891269	-0.182519	0.182519	-11.8837	0.881163	0	0.00829871	0.00203962	2.07874	0.017886	A0MZ66	Homo sapiens	substrate-dependent cell migration, cell extension,Ras protein signal transduction,axonogenesis,Cdc42 protein signal transduction,netrin-activated signaling pathway,positive regulation of axon extension,neuron projection morphogenesis,cytoplasmic actin-based contraction involved in cell motility,endoplasmic reticulum polarization,actin filament bundle retrograde transport,regulation of establishm…	protein binding,kinesin binding,cadherin binding,actin filament binding	cytoplasm,microtubule,microtubule associated complex,microtubule cytoskeleton,lamellipodium,filopodium,axon,growth cone,cell leading edge,perikaryon,axonal growth cone,perinuclear region of cytoplasm	sp	9606	1	4	Human_Swissprot_Reviewed_May2022	>sp|A0MZ66|SHOT1_HUMAN Shootin-1 OS=Homo sapiens OX=9606 GN=SHTN1 PE=1 SV=4	35	46
SHOT1_HUMAN	Shootin-1	SHTN1	A0MZ66	TRUE	M1 STB d6 / M1 STB d4	M1 STB d6	M1 STB d4	8	A0MZ66	6122.7	5868.62	-0.0611473	0.0611473	-4.14984	0.958502	-0.107054	0.107054	-7.15182	0.928482	0	0.00300682	0.000899815	1.71198	0.00399069	A0MZ66	Homo sapiens	substrate-dependent cell migration, cell extension,Ras protein signal transduction,axonogenesis,Cdc42 protein signal transduction,netrin-activated signaling pathway,positive regulation of axon extension,neuron projection morphogenesis,cytoplasmic actin-based contraction involved in cell motility,endoplasmic reticulum polarization,actin filament bundle retrograde transport,regulation of establishm…	protein binding,kinesin binding,cadherin binding,actin filament binding	cytoplasm,microtubule,microtubule associated complex,microtubule cytoskeleton,lamellipodium,filopodium,axon,growth cone,cell leading edge,perikaryon,axonal growth cone,perinuclear region of cytoplasm	sp	9606	1	4	Human_Swissprot_Reviewed_May2022	>sp|A0MZ66|SHOT1_HUMAN Shootin-1 OS=Homo sapiens OX=9606 GN=SHTN1 PE=1 SV=4	35	46
SHOT1_HUMAN	Shootin-1	SHTN1	A0MZ66	TRUE	M1 STB d8 / M1 STB d4	M1 STB d8	M1 STB d4	8	A0MZ66	6122.7	5183.58	-0.24022	0.24022	-15.3384	0.846616	-0.255468	0.255468	-16.2285	0.837715	0	0.0177051	0.00380388	1.30864	0.0154778	A0MZ66	Homo sapiens	substrate-dependent cell migration, cell extension,Ras protein signal transduction,axonogenesis,Cdc42 protein signal transduction,netrin-activated signaling pathway,positive regulation of axon extension,neuron projection morphogenesis,cytoplasmic actin-based contraction involved in cell motility,endoplasmic reticulum polarization,actin filament bundle retrograde transport,regulation of establishm…	protein binding,kinesin binding,cadherin binding,actin filament binding	cytoplasm,microtubule,microtubule associated complex,microtubule cytoskeleton,lamellipodium,filopodium,axon,growth cone,cell leading edge,perikaryon,axonal growth cone,perinuclear region of cytoplasm	sp	9606	1	4	Human_Swissprot_Reviewed_May2022	>sp|A0MZ66|SHOT1_HUMAN Shootin-1 OS=Homo sapiens OX=9606 GN=SHTN1 PE=1 SV=4	35	46
SHOT1_HUMAN	Shootin-1	SHTN1	A0MZ66	TRUE	M1 STB d8 / M1 STB d6	M1 STB d8	M1 STB d6	8	A0MZ66	5868.62	5183.58	-0.179073	0.179073	-11.673	0.88327	-0.148413	0.148413	-9.77579	0.902242	0	0.0297031	0.00586349	1.42673	0.0158279	A0MZ66	Homo sapiens	substrate-dependent cell migration, cell extension,Ras protein signal transduction,axonogenesis,Cdc42 protein signal transduction,netrin-activated signaling pathway,positive regulation of axon extension,neuron projection morphogenesis,cytoplasmic actin-based contraction involved in cell motility,endoplasmic reticulum polarization,actin filament bundle retrograde transport,regulation of establishm…	protein binding,kinesin binding,cadherin binding,actin filament binding	cytoplasm,microtubule,microtubule associated complex,microtubule cytoskeleton,lamellipodium,filopodium,axon,growth cone,cell leading edge,perikaryon,axonal growth cone,perinuclear region of cytoplasm	sp	9606	1	4	Human_Swissprot_Reviewed_May2022	>sp|A0MZ66|SHOT1_HUMAN Shootin-1 OS=Homo sapiens OX=9606 GN=SHTN1 PE=1 SV=4	35	46
NALP7_HUMAN	NACHT, LRR and PYD domains-containing protein 7	NLRP7	Q8WX94	TRUE	Lau / Control	Lau	Control	12	Q8WX94	5116.92	180.423	-4.82582	4.82582	-96.474	0.03526	-3.58485	3.58485	-91.666	0.0833398	0	9.46228e-11	7.17947e-09	4.42694	0.0116877	Q8WX94	Homo sapiens	negative regulation of endopeptidase activity,negative regulation of protein processing,negative regulation of interleukin-1 beta secretion,cellular response to lipopolysaccharide,cellular response to interleukin-1,negative regulation of cytokine production involved in inflammatory response,negative regulation of aspartic-type peptidase activity,inflammatory response,signaling,negative regulation…	ATP binding,aspartic-type endopeptidase inhibitor activity,interleukin-1 binding,caspase binding	cellular_component,cytoplasm	sp	9606	1	1	Human_Swissprot_Reviewed_May2022	>sp|Q8WX94|NALP7_HUMAN NACHT, LRR and PYD domains-containing protein 7 OS=Homo sapiens OX=9606 GN=NLRP7 PE=1 SV=1	19	20
RHG10_HUMAN	Rho GTPase-activating protein 10	ARHGAP10	A1A4S6	TRUE	M1 SZH / Control	M1 SZH	Control	12	A1A4S6	435.952	450.737	0.0481187	0.0481187	3.39158	1.03392	-0.138875	0.138875	-9.17728	0.908227	0	0.0506654	0.00925814	3.59209	0.0480354	A1A4S6	Homo sapiens	cytoskeleton organization,signal transduction,negative regulation of apoptotic process,positive regulation of GTPase activity,regulation of small GTPase mediated signal transduction	GTPase activator activity,protein binding	cytosol,plasma membrane,perinuclear region of cytoplasm	sp	9606	1	1	Human_Swissprot_Reviewed_May2022	>sp|A1A4S6|RHG10_HUMAN Rho GTPase-activating protein 10 OS=Homo sapiens OX=9606 GN=ARHGAP10 PE=1 SV=1	9	9
RHG10_HUMAN	Rho GTPase-activating protein 10	ARHGAP10	A1A4S6	TRUE	M1 CDX2 / Control	M1 CDX2	Control	12	A1A4S6	435.952	388.173	-0.16747	0.16747	-10.9597	0.890403	-0.30626	0.30626	-19.1264	0.808736	0	0.00227248	0.000718497	5.59148	0.0577679	A1A4S6	Homo sapiens	cytoskeleton organization,signal transduction,negative regulation of apoptotic process,positive regulation of GTPase activity,regulation of small GTPase mediated signal transduction	GTPase activator activity,protein binding	cytosol,plasma membrane,perinuclear region of cytoplasm	sp	9606	1	1	Human_Swissprot_Reviewed_May2022	>sp|A1A4S6|RHG10_HUMAN Rho GTPase-activating protein 10 OS=Homo sapiens OX=9606 GN=ARHGAP10 PE=1 SV=1	9	9
RHG10_HUMAN	Rho GTPase-activating protein 10	ARHGAP10	A1A4S6	TRUE	M1 STB d2 / Control	M1 STB d2	Control	10	A1A4S6	435.952	476.335	0.12781	0.12781	9.26335	1.09263	-0.0885577	0.0885577	-5.95375	0.940463	0	0.443144	0.0639655	2.53748	0.0978837	A1A4S6	Homo sapiens	cytoskeleton organization,signal transduction,negative regulation of apoptotic process,positive regulation of GTPase activity,regulation of small GTPase mediated signal transduction	GTPase activator activity,protein binding	cytosol,plasma membrane,perinuclear region of cytoplasm	sp	9606	1	1	Human_Swissprot_Reviewed_May2022	>sp|A1A4S6|RHG10_HUMAN Rho GTPase-activating protein 10 OS=Homo sapiens OX=9606 GN=ARHGAP10 PE=1 SV=1	9	9
RHG10_HUMAN	Rho GTPase-activating protein 10	ARHGAP10	A1A4S6	TRUE	M1 STB d4 / Control	M1 STB d4	Control	10	A1A4S6	435.952	625.944	0.521866	0.521866	43.5812	1.43581	0.375317	0.375317	29.7125	1.29712	0	0.0204227	0.00427981	3.23321	0.0881557	A1A4S6	Homo sapiens	cytoskeleton organization,signal transduction,negative regulation of apoptotic process,positive regulation of GTPase activity,regulation of small GTPase mediated signal transduction	GTPase activator activity,protein binding	cytosol,plasma membrane,perinuclear region of cytoplasm	sp	9606	1	1	Human_Swissprot_Reviewed_May2022	>sp|A1A4S6|RHG10_HUMAN Rho GTPase-activating protein 10 OS=Homo sapiens OX=9606 GN=ARHGAP10 PE=1 SV=1	9	9
RHG10_HUMAN	Rho GTPase-activating protein 10	ARHGAP10	A1A4S6	TRUE	M1 STB d6 / Control	M1 STB d6	Control	10	A1A4S6	435.952	648.969	0.573982	0.573982	48.8627	1.48863	0.399129	0.399129	31.8712	1.31871	0	0.00162096	0.000548862	4.29139	0.0565092	A1A4S6	Homo sapiens	cytoskeleton organization,signal transduction,negative regulation of apoptotic process,positive regulation of GTPase activity,regulation of small GTPase mediated signal transduction	GTPase activator activity,protein binding	cytosol,plasma membrane,perinuclear region of cytoplasm	sp	9606	1	1	Human_Swissprot_Reviewed_May2022	>sp|A1A4S6|RHG10_HUMAN Rho GTPase-activating protein 10 OS=Homo sapiens OX=9606 GN=ARHGAP10 PE=1 SV=1	9	9
RHG10_HUMAN	Rho GTPase-activating protein 10	ARHGAP10	A1A4S6	TRUE	M1 STB d8 / Control	M1 STB d8	Control	10	A1A4S6	435.952	651.476	0.579545	0.579545	49.4378	1.49438	0.358474	0.358474	28.2069	1.28207	0	0.0416716	0.00782574	2.05814	0.0777925	A1A4S6	Homo sapiens	cytoskeleton organization,signal transduction,negative regulation of apoptotic process,positive regulation of GTPase activity,regulation of small GTPase mediated signal transduction	GTPase activator activity,protein binding	cytosol,plasma membrane,perinuclear region of cytoplasm	sp	9606	1	1	Human_Swissprot_Reviewed_May2022	>sp|A1A4S6|RHG10_HUMAN Rho GTPase-activating protein 10 OS=Homo sapiens OX=9606 GN=ARHGAP10 PE=1 SV=1	9	9
RHG10_HUMAN	Rho GTPase-activating protein 10	ARHGAP10	A1A4S6	TRUE	M1 SZH / Lau	M1 SZH	Lau	12	A1A4S6	456.392	450.737	-0.0179873	0.0179873	-1.23905	0.98761	0.0312736	0.0312736	2.19139	1.02191	0	0.637227	0.0889123	4.52955	0.0619421	A1A4S6	Homo sapiens	cytoskeleton organization,signal transduction,negative regulation of apoptotic process,positive regulation of GTPase activity,regulation of small GTPase mediated signal transduction	GTPase activator activity,protein binding	cytosol,plasma membrane,perinuclear region of cytoplasm	sp	9606	1	1	Human_Swissprot_Reviewed_May2022	>sp|A1A4S6|RHG10_HUMAN Rho GTPase-activating protein 10 OS=Homo sapiens OX=9606 GN=ARHGAP10 PE=1 SV=1	9	9
RHG10_HUMAN	Rho GTPase-activating protein 10	ARHGAP10	A1A4S6	TRUE	M1 CDX2 / Lau	M1 CDX2	Lau	12	A1A4S6	456.392	388.173	-0.233576	0.233576	-14.9476	0.850524	-0.136112	0.136112	-9.00315	0.909968	0	0.0966137	0.0162571	6.29953	0.0697607	A1A4S6	Homo sapiens	cytoskeleton organization,signal transduction,negative regulation of apoptotic process,positive regulation of GTPase activity,regulation of small GTPase mediated signal transduction	GTPase activator activity,protein binding	cytosol,plasma membrane,perinuclear region of cytoplasm	sp	9606	1	1	Human_Swissprot_Reviewed_May2022	>sp|A1A4S6|RHG10_HUMAN Rho GTPase-activating protein 10 OS=Homo sapiens OX=9606 GN=ARHGAP10 PE=1 SV=1	9	9
RHG10_HUMAN	Rho GTPase-activating protein 10	ARHGAP10	A1A4S6	TRUE	M1 STB d2 / Lau	M1 STB d2	Lau	10	A1A4S6	456.392	476.335	0.0617036	0.0617036	4.36975	1.0437	0.0815909	0.0815909	5.81843	1.05818	0	0.491258	0.0702469	3.25327	0.105407	A1A4S6	Homo sapiens	cytoskeleton organization,signal transduction,negative regulation of apoptotic process,positive regulation of GTPase activity,regulation of small GTPase mediated signal transduction	GTPase activator activity,protein binding	cytosol,plasma membrane,perinuclear region of cytoplasm	sp	9606	1	1	Human_Swissprot_Reviewed_May2022	>sp|A1A4S6|RHG10_HUMAN Rho GTPase-activating protein 10 OS=Homo sapiens OX=9606 GN=ARHGAP10 PE=1 SV=1	9	9
RHG10_HUMAN	Rho GTPase-activating protein 10	ARHGAP10	A1A4S6	TRUE	M1 STB d4 / Lau	M1 STB d4	Lau	10	A1A4S6	456.392	625.944	0.45576	0.45576	37.1506	1.37151	0.545466	0.545466	45.9492	1.45949	0	0.00406201	0.00114504	4.23063	0.0964409	A1A4S6	Homo sapiens	cytoskeleton organization,signal transduction,negative regulation of apoptotic process,positive regulation of GTPase activity,regulation of small GTPase mediated signal transduction	GTPase activator activity,protein binding	cytosol,plasma membrane,perinuclear region of cytoplasm	sp	9606	1	1	Human_Swissprot_Reviewed_May2022	>sp|A1A4S6|RHG10_HUMAN Rho GTPase-activating protein 10 OS=Homo sapiens OX=9606 GN=ARHGAP10 PE=1 SV=1	9	9
RHG10_HUMAN	Rho GTPase-activating protein 10	ARHGAP10	A1A4S6	TRUE	M1 STB d6 / Lau	M1 STB d6	Lau	10	A1A4S6	456.392	648.969	0.507876	0.507876	42.1955	1.42196	0.569278	0.569278	48.3781	1.48378	0	0.000291755	0.000142458	5.38219	0.0687219	A1A4S6	Homo sapiens	cytoskeleton organization,signal transduction,negative regulation of apoptotic process,positive regulation of GTPase activity,regulation of small GTPase mediated signal transduction	GTPase activator activity,protein binding	cytosol,plasma membrane,perinuclear region of cytoplasm	sp	9606	1	1	Human_Swissprot_Reviewed_May2022	>sp|A1A4S6|RHG10_HUMAN Rho GTPase-activating protein 10 OS=Homo sapiens OX=9606 GN=ARHGAP10 PE=1 SV=1	9	9
RHG10_HUMAN	Rho GTPase-activating protein 10	ARHGAP10	A1A4S6	TRUE	M1 STB d8 / Lau	M1 STB d8	Lau	10	A1A4S6	456.392	651.476	0.513439	0.513439	42.7449	1.42745	0.528623	0.528623	44.2551	1.44255	0	0.00952318	0.00228224	2.938	0.0870695	A1A4S6	Homo sapiens	cytoskeleton organization,signal transduction,negative regulation of apoptotic process,positive regulation of GTPase activity,regulation of small GTPase mediated signal transduction	GTPase activator activity,protein binding	cytosol,plasma membrane,perinuclear region of cytoplasm	sp	9606	1	1	Human_Swissprot_Reviewed_May2022	>sp|A1A4S6|RHG10_HUMAN Rho GTPase-activating protein 10 OS=Homo sapiens OX=9606 GN=ARHGAP10 PE=1 SV=1	9	9
RHG10_HUMAN	Rho GTPase-activating protein 10	ARHGAP10	A1A4S6	TRUE	M1 CDX2 / M1 SZH	M1 CDX2	M1 SZH	12	A1A4S6	450.737	388.173	-0.215588	0.215588	-13.8805	0.861195	-0.167385	0.167385	-10.9545	0.890455	0	0.010334	0.00244025	5.28704	0.0430239	A1A4S6	Homo sapiens	cytoskeleton organization,signal transduction,negative regulation of apoptotic process,positive regulation of GTPase activity,regulation of small GTPase mediated signal transduction	GTPase activator activity,protein binding	cytosol,plasma membrane,perinuclear region of cytoplasm	sp	9606	1	1	Human_Swissprot_Reviewed_May2022	>sp|A1A4S6|RHG10_HUMAN Rho GTPase-activating protein 10 OS=Homo sapiens OX=9606 GN=ARHGAP10 PE=1 SV=1	9	9
RHG10_HUMAN	Rho GTPase-activating protein 10	ARHGAP10	A1A4S6	TRUE	M1 STB d2 / M1 SZH	M1 STB d2	M1 SZH	10	A1A4S6	450.737	476.335	0.0796909	0.0796909	5.67916	1.05679	0.0503172	0.0503172	3.54926	1.03549	0	0.635351	0.0886772	1.88125	0.089973	A1A4S6	Homo sapiens	cytoskeleton organization,signal transduction,negative regulation of apoptotic process,positive regulation of GTPase activity,regulation of small GTPase mediated signal transduction	GTPase activator activity,protein binding	cytosol,plasma membrane,perinuclear region of cytoplasm	sp	9606	1	1	Human_Swissprot_Reviewed_May2022	>sp|A1A4S6|RHG10_HUMAN Rho GTPase-activating protein 10 OS=Homo sapiens OX=9606 GN=ARHGAP10 PE=1 SV=1	9	9
RHG10_HUMAN	Rho GTPase-activating protein 10	ARHGAP10	A1A4S6	TRUE	M1 STB d4 / M1 SZH	M1 STB d4	M1 SZH	10	A1A4S6	450.737	625.944	0.473748	0.473748	38.8712	1.38871	0.514192	0.514192	42.8194	1.42819	0	0.0163663	0.00356391	2.27882	0.0792802	A1A4S6	Homo sapiens	cytoskeleton organization,signal transduction,negative regulation of apoptotic process,positive regulation of GTPase activity,regulation of small GTPase mediated signal transduction	GTPase activator activity,protein binding	cytosol,plasma membrane,perinuclear region of cytoplasm	sp	9606	1	1	Human_Swissprot_Reviewed_May2022	>sp|A1A4S6|RHG10_HUMAN Rho GTPase-activating protein 10 OS=Homo sapiens OX=9606 GN=ARHGAP10 PE=1 SV=1	9	9
RHG10_HUMAN	Rho GTPase-activating protein 10	ARHGAP10	A1A4S6	TRUE	M1 STB d6 / M1 SZH	M1 STB d6	M1 SZH	10	A1A4S6	450.737	648.969	0.525864	0.525864	43.9795	1.4398	0.538004	0.538004	45.1963	1.45196	0	0.00132013	0.000466599	2.82264	0.0413184	A1A4S6	Homo sapiens	cytoskeleton organization,signal transduction,negative regulation of apoptotic process,positive regulation of GTPase activity,regulation of small GTPase mediated signal transduction	GTPase activator activity,protein binding	cytosol,plasma membrane,perinuclear region of cytoplasm	sp	9606	1	1	Human_Swissprot_Reviewed_May2022	>sp|A1A4S6|RHG10_HUMAN Rho GTPase-activating protein 10 OS=Homo sapiens OX=9606 GN=ARHGAP10 PE=1 SV=1	9	9
RHG10_HUMAN	Rho GTPase-activating protein 10	ARHGAP10	A1A4S6	TRUE	M1 STB d8 / M1 SZH	M1 STB d8	M1 SZH	10	A1A4S6	450.737	651.476	0.531426	0.531426	44.5357	1.44536	0.497349	0.497349	41.1617	1.41162	0	0.054079	0.00979788	1.26712	0.0675692	A1A4S6	Homo sapiens	cytoskeleton organization,signal transduction,negative regulation of apoptotic process,positive regulation of GTPase activity,regulation of small GTPase mediated signal transduction	GTPase activator activity,protein binding	cytosol,plasma membrane,perinuclear region of cytoplasm	sp	9606	1	1	Human_Swissprot_Reviewed_May2022	>sp|A1A4S6|RHG10_HUMAN Rho GTPase-activating protein 10 OS=Homo sapiens OX=9606 GN=ARHGAP10 PE=1 SV=1	9	9
RHG10_HUMAN	Rho GTPase-activating protein 10	ARHGAP10	A1A4S6	TRUE	M1 STB d2 / M1 CDX2	M1 STB d2	M1 CDX2	10	A1A4S6	388.173	476.335	0.295279	0.295279	22.7123	1.22712	0.217702	0.217702	16.288	1.16288	0	0.130951	0.0212923	2.35584	0.0955242	A1A4S6	Homo sapiens	cytoskeleton organization,signal transduction,negative regulation of apoptotic process,positive regulation of GTPase activity,regulation of small GTPase mediated signal transduction	GTPase activator activity,protein binding	cytosol,plasma membrane,perinuclear region of cytoplasm	sp	9606	1	1	Human_Swissprot_Reviewed_May2022	>sp|A1A4S6|RHG10_HUMAN Rho GTPase-activating protein 10 OS=Homo sapiens OX=9606 GN=ARHGAP10 PE=1 SV=1	9	9
RHG10_HUMAN	Rho GTPase-activating protein 10	ARHGAP10	A1A4S6	TRUE	M1 STB d4 / M1 CDX2	M1 STB d4	M1 CDX2	10	A1A4S6	388.173	625.944	0.689336	0.689336	61.2541	1.61254	0.681578	0.681578	60.3893	1.60389	0	0.00412983	0.0011605	2.99854	0.0855282	A1A4S6	Homo sapiens	cytoskeleton organization,signal transduction,negative regulation of apoptotic process,positive regulation of GTPase activity,regulation of small GTPase mediated signal transduction	GTPase activator activity,protein binding	cytosol,plasma membrane,perinuclear region of cytoplasm	sp	9606	1	1	Human_Swissprot_Reviewed_May2022	>sp|A1A4S6|RHG10_HUMAN Rho GTPase-activating protein 10 OS=Homo sapiens OX=9606 GN=ARHGAP10 PE=1 SV=1	9	9
RHG10_HUMAN	Rho GTPase-activating protein 10	ARHGAP10	A1A4S6	TRUE	M1 STB d6 / M1 CDX2	M1 STB d6	M1 CDX2	10	A1A4S6	388.173	648.969	0.741452	0.741452	67.1858	1.67186	0.705389	0.705389	63.0585	1.63058	0	4.91833e-05	3.6311e-05	4.85764	0.0523158	A1A4S6	Homo sapiens	cytoskeleton organization,signal transduction,negative regulation of apoptotic process,positive regulation of GTPase activity,regulation of small GTPase mediated signal transduction	GTPase activator activity,protein binding	cytosol,plasma membrane,perinuclear region of cytoplasm	sp	9606	1	1	Human_Swissprot_Reviewed_May2022	>sp|A1A4S6|RHG10_HUMAN Rho GTPase-activating protein 10 OS=Homo sapiens OX=9606 GN=ARHGAP10 PE=1 SV=1	9	9
RHG10_HUMAN	Rho GTPase-activating protein 10	ARHGAP10	A1A4S6	TRUE	M1 STB d8 / M1 CDX2	M1 STB d8	M1 CDX2	10	A1A4S6	388.173	651.476	0.747015	0.747015	67.8316	1.67832	0.664734	0.664734	58.5276	1.58528	0	0.0158416	0.00346832	1.84598	0.0748019	A1A4S6	Homo sapiens	cytoskeleton organization,signal transduction,negative regulation of apoptotic process,positive regulation of GTPase activity,regulation of small GTPase mediated signal transduction	GTPase activator activity,protein binding	cytosol,plasma membrane,perinuclear region of cytoplasm	sp	9606	1	1	Human_Swissprot_Reviewed_May2022	>sp|A1A4S6|RHG10_HUMAN Rho GTPase-activating protein 10 OS=Homo sapiens OX=9606 GN=ARHGAP10 PE=1 SV=1	9	9
RHG10_HUMAN	Rho GTPase-activating protein 10	ARHGAP10	A1A4S6	TRUE	M1 STB d4 / M1 STB d2	M1 STB d4	M1 STB d2	8	A1A4S6	476.335	625.944	0.394057	0.394057	31.4083	1.31408	0.463875	0.463875	37.9242	1.37924	0	0.0207945	0.00434411	3.53347	0.116444	A1A4S6	Homo sapiens	cytoskeleton organization,signal transduction,negative regulation of apoptotic process,positive regulation of GTPase activity,regulation of small GTPase mediated signal transduction	GTPase activator activity,protein binding	cytosol,plasma membrane,perinuclear region of cytoplasm	sp	9606	1	1	Human_Swissprot_Reviewed_May2022	>sp|A1A4S6|RHG10_HUMAN Rho GTPase-activating protein 10 OS=Homo sapiens OX=9606 GN=ARHGAP10 PE=1 SV=1	9	9
RHG10_HUMAN	Rho GTPase-activating protein 10	ARHGAP10	A1A4S6	TRUE	M1 STB d6 / M1 STB d2	M1 STB d6	M1 STB d2	8	A1A4S6	476.335	648.969	0.446173	0.446173	36.2421	1.36242	0.487687	0.487687	40.2195	1.4022	0	0.0275761	0.00550734	2.25759	0.0947683	A1A4S6	Homo sapiens	cytoskeleton organization,signal transduction,negative regulation of apoptotic process,positive regulation of GTPase activity,regulation of small GTPase mediated signal transduction	GTPase activator activity,protein binding	cytosol,plasma membrane,perinuclear region of cytoplasm	sp	9606	1	1	Human_Swissprot_Reviewed_May2022	>sp|A1A4S6|RHG10_HUMAN Rho GTPase-activating protein 10 OS=Homo sapiens OX=9606 GN=ARHGAP10 PE=1 SV=1	9	9
RHG10_HUMAN	Rho GTPase-activating protein 10	ARHGAP10	A1A4S6	TRUE	M1 STB d8 / M1 STB d2	M1 STB d8	M1 STB d2	8	A1A4S6	476.335	651.476	0.451735	0.451735	36.7684	1.36768	0.447032	0.447032	36.3233	1.36323	0	0.0309974	0.00608144	2.74063	0.108809	A1A4S6	Homo sapiens	cytoskeleton organization,signal transduction,negative regulation of apoptotic process,positive regulation of GTPase activity,regulation of small GTPase mediated signal transduction	GTPase activator activity,protein binding	cytosol,plasma membrane,perinuclear region of cytoplasm	sp	9606	1	1	Human_Swissprot_Reviewed_May2022	>sp|A1A4S6|RHG10_HUMAN Rho GTPase-activating protein 10 OS=Homo sapiens OX=9606 GN=ARHGAP10 PE=1 SV=1	9	9
RHG10_HUMAN	Rho GTPase-activating protein 10	ARHGAP10	A1A4S6	TRUE	M1 STB d6 / M1 STB d4	M1 STB d6	M1 STB d4	8	A1A4S6	625.944	648.969	0.0521157	0.0521157	3.67843	1.03678	0.0238119	0.0238119	1.66421	1.01664	0	0.797917	0.108957	2.82099	0.0846831	A1A4S6	Homo sapiens	cytoskeleton organization,signal transduction,negative regulation of apoptotic process,positive regulation of GTPase activity,regulation of small GTPase mediated signal transduction	GTPase activator activity,protein binding	cytosol,plasma membrane,perinuclear region of cytoplasm	sp	9606	1	1	Human_Swissprot_Reviewed_May2022	>sp|A1A4S6|RHG10_HUMAN Rho GTPase-activating protein 10 OS=Homo sapiens OX=9606 GN=ARHGAP10 PE=1 SV=1	9	9
RHG10_HUMAN	Rho GTPase-activating protein 10	ARHGAP10	A1A4S6	TRUE	M1 STB d8 / M1 STB d4	M1 STB d8	M1 STB d4	8	A1A4S6	625.944	651.476	0.0576784	0.0576784	4.07895	1.04079	-0.0168433	0.0168433	-1.1607	0.988393	0	0.877172	0.118591	2.98959	0.100148	A1A4S6	Homo sapiens	cytoskeleton organization,signal transduction,negative regulation of apoptotic process,positive regulation of GTPase activity,regulation of small GTPase mediated signal transduction	GTPase activator activity,protein binding	cytosol,plasma membrane,perinuclear region of cytoplasm	sp	9606	1	1	Human_Swissprot_Reviewed_May2022	>sp|A1A4S6|RHG10_HUMAN Rho GTPase-activating protein 10 OS=Homo sapiens OX=9606 GN=ARHGAP10 PE=1 SV=1	9	9
RHG10_HUMAN	Rho GTPase-activating protein 10	ARHGAP10	A1A4S6	TRUE	M1 STB d8 / M1 STB d6	M1 STB d8	M1 STB d6	8	A1A4S6	648.969	651.476	0.00556264	0.00556264	0.386317	1.00386	-0.0406552	0.0406552	-2.77867	0.972213	0	0.645111	0.0899005	1.71344	0.0738341	A1A4S6	Homo sapiens	cytoskeleton organization,signal transduction,negative regulation of apoptotic process,positive regulation of GTPase activity,regulation of small GTPase mediated signal transduction	GTPase activator activity,protein binding	cytosol,plasma membrane,perinuclear region of cytoplasm	sp	9606	1	1	Human_Swissprot_Reviewed_May2022	>sp|A1A4S6|RHG10_HUMAN Rho GTPase-activating protein 10 OS=Homo sapiens OX=9606 GN=ARHGAP10 PE=1 SV=1	9	9
RPGP2_HUMAN	Rap1 GTPase-activating protein 2	RAP1GAP2	Q684P5	FALSE	Lau / Control	Lau	Control	0	Q684P5	24.6043	1	-4.62084	4.62084	-95.9357	0.0406432	NaN	NaN	NaN	NaN	0	NaN	NaN	NaN	NaN	Q684P5	Homo sapiens	regulation of cell size,negative regulation of neuron projection development,positive regulation of GTPase activity,regulation of small GTPase mediated signal transduction	GTPase activator activity,protein binding	centrosome,cytosol,plasma membrane,nuclear membrane,neuron projection,perinuclear region of cytoplasm	sp	9606	1	2	Human_Swissprot_Reviewed_May2022	>sp|Q684P5|RPGP2_HUMAN Rap1 GTPase-activating protein 2 OS=Homo sapiens OX=9606 GN=RAP1GAP2 PE=1 SV=2	1	1
HACL2_HUMAN	2-hydroxyacyl-CoA lyase 2	ILVBL	A1L0T0	TRUE	M1 SZH / Control	M1 SZH	Control	12	A1L0T0	995.789	1347.78	0.436674	0.436674	35.348	1.35348	0.286877	0.286877	21.9997	1.22	0	8.98729e-05	5.75715e-05	3.70622	0.0156474	A1L0T0	Homo sapiens	biological_process	magnesium ion binding,molecular_function,protein binding,transferase activity,thiamine pyrophosphate binding	membrane,integral component of membrane	sp	9606	1	2	Human_Swissprot_Reviewed_May2022	>sp|A1L0T0|HACL2_HUMAN 2-hydroxyacyl-CoA lyase 2 OS=Homo sapiens OX=9606 GN=ILVBL PE=1 SV=2	18	25
HACL2_HUMAN	2-hydroxyacyl-CoA lyase 2	ILVBL	A1L0T0	TRUE	M1 CDX2 / Control	M1 CDX2	Control	12	A1L0T0	995.789	1217.8	0.29037	0.29037	22.2954	1.22295	0.208964	0.208964	15.5858	1.15586	0	7.29572e-05	4.90706e-05	6.00451	0.0217787	A1L0T0	Homo sapiens	biological_process	magnesium ion binding,molecular_function,protein binding,transferase activity,thiamine pyrophosphate binding	membrane,integral component of membrane	sp	9606	1	2	Human_Swissprot_Reviewed_May2022	>sp|A1L0T0|HACL2_HUMAN 2-hydroxyacyl-CoA lyase 2 OS=Homo sapiens OX=9606 GN=ILVBL PE=1 SV=2	18	25
HACL2_HUMAN	2-hydroxyacyl-CoA lyase 2	ILVBL	A1L0T0	TRUE	M1 STB d2 / Control	M1 STB d2	Control	10	A1L0T0	995.789	1363.51	0.453413	0.453413	36.9275	1.36928	0.320822	0.320822	24.9042	1.24904	0	0.00153642	0.000526272	2.77692	0.0253074	A1L0T0	Homo sapiens	biological_process	magnesium ion binding,molecular_function,protein binding,transferase activity,thiamine pyrophosphate binding	membrane,integral component of membrane	sp	9606	1	2	Human_Swissprot_Reviewed_May2022	>sp|A1L0T0|HACL2_HUMAN 2-hydroxyacyl-CoA lyase 2 OS=Homo sapiens OX=9606 GN=ILVBL PE=1 SV=2	18	25
HACL2_HUMAN	2-hydroxyacyl-CoA lyase 2	ILVBL	A1L0T0	TRUE	M1 STB d4 / Control	M1 STB d4	Control	10	A1L0T0	995.789	944.397	-0.0764469	0.0764469	-5.16095	0.948391	-0.111795	0.111795	-7.4564	0.925436	0	0.00489378	0.0013301	2.94714	0.0145701	A1L0T0	Homo sapiens	biological_process	magnesium ion binding,molecular_function,protein binding,transferase activity,thiamine pyrophosphate binding	membrane,integral component of membrane	sp	9606	1	2	Human_Swissprot_Reviewed_May2022	>sp|A1L0T0|HACL2_HUMAN 2-hydroxyacyl-CoA lyase 2 OS=Homo sapiens OX=9606 GN=ILVBL PE=1 SV=2	18	25
HACL2_HUMAN	2-hydroxyacyl-CoA lyase 2	ILVBL	A1L0T0	TRUE	M1 STB d6 / Control	M1 STB d6	Control	10	A1L0T0	995.789	1499.67	0.590729	0.590729	50.6008	1.50601	0.406297	0.406297	32.528	1.32528	0	0.00037177	0.000171996	2.40272	0.0134859	A1L0T0	Homo sapiens	biological_process	magnesium ion binding,molecular_function,protein binding,transferase activity,thiamine pyrophosphate binding	membrane,integral component of membrane	sp	9606	1	2	Human_Swissprot_Reviewed_May2022	>sp|A1L0T0|HACL2_HUMAN 2-hydroxyacyl-CoA lyase 2 OS=Homo sapiens OX=9606 GN=ILVBL PE=1 SV=2	18	25
HACL2_HUMAN	2-hydroxyacyl-CoA lyase 2	ILVBL	A1L0T0	TRUE	M1 STB d8 / Control	M1 STB d8	Control	10	A1L0T0	995.789	1761.22	0.822665	0.822665	76.867	1.76867	0.65418	0.65418	57.3721	1.57372	0	0.000160268	8.96557e-05	2.9003	0.0252871	A1L0T0	Homo sapiens	biological_process	magnesium ion binding,molecular_function,protein binding,transferase activity,thiamine pyrophosphate binding	membrane,integral component of membrane	sp	9606	1	2	Human_Swissprot_Reviewed_May2022	>sp|A1L0T0|HACL2_HUMAN 2-hydroxyacyl-CoA lyase 2 OS=Homo sapiens OX=9606 GN=ILVBL PE=1 SV=2	18	25
HACL2_HUMAN	2-hydroxyacyl-CoA lyase 2	ILVBL	A1L0T0	TRUE	M1 SZH / Lau	M1 SZH	Lau	12	A1L0T0	2013.47	1347.78	-0.579099	0.579099	-33.0618	0.669382	-0.524794	0.524794	-30.4942	0.695058	0	3.00888e-05	2.51491e-05	3.85444	0.0231178	A1L0T0	Homo sapiens	biological_process	magnesium ion binding,molecular_function,protein binding,transferase activity,thiamine pyrophosphate binding	membrane,integral component of membrane	sp	9606	1	2	Human_Swissprot_Reviewed_May2022	>sp|A1L0T0|HACL2_HUMAN 2-hydroxyacyl-CoA lyase 2 OS=Homo sapiens OX=9606 GN=ILVBL PE=1 SV=2	18	25
HACL2_HUMAN	2-hydroxyacyl-CoA lyase 2	ILVBL	A1L0T0	TRUE	M1 CDX2 / Lau	M1 CDX2	Lau	12	A1L0T0	2013.47	1217.8	-0.725403	0.725403	-39.5172	0.604828	-0.602707	0.602707	-34.1483	0.658517	0	4.93628e-07	1.35676e-06	6.11726	0.0276388	A1L0T0	Homo sapiens	biological_process	magnesium ion binding,molecular_function,protein binding,transferase activity,thiamine pyrophosphate binding	membrane,integral component of membrane	sp	9606	1	2	Human_Swissprot_Reviewed_May2022	>sp|A1L0T0|HACL2_HUMAN 2-hydroxyacyl-CoA lyase 2 OS=Homo sapiens OX=9606 GN=ILVBL PE=1 SV=2	18	25
HACL2_HUMAN	2-hydroxyacyl-CoA lyase 2	ILVBL	A1L0T0	TRUE	M1 STB d2 / Lau	M1 STB d2	Lau	10	A1L0T0	2013.47	1363.51	-0.562361	0.562361	-32.2807	0.677193	-0.490849	0.490849	-28.8394	0.711606	0	6.14408e-05	4.30598e-05	4.20636	0.0304968	A1L0T0	Homo sapiens	biological_process	magnesium ion binding,molecular_function,protein binding,transferase activity,thiamine pyrophosphate binding	membrane,integral component of membrane	sp	9606	1	2	Human_Swissprot_Reviewed_May2022	>sp|A1L0T0|HACL2_HUMAN 2-hydroxyacyl-CoA lyase 2 OS=Homo sapiens OX=9606 GN=ILVBL PE=1 SV=2	18	25
HACL2_HUMAN	2-hydroxyacyl-CoA lyase 2	ILVBL	A1L0T0	TRUE	M1 STB d4 / Lau	M1 STB d4	Lau	10	A1L0T0	2013.47	944.397	-1.09222	1.09222	-53.0961	0.469039	-0.923466	0.923466	-47.2759	0.527241	0	9.28815e-06	1.06003e-05	3.44017	0.0224026	A1L0T0	Homo sapiens	biological_process	magnesium ion binding,molecular_function,protein binding,transferase activity,thiamine pyrophosphate binding	membrane,integral component of membrane	sp	9606	1	2	Human_Swissprot_Reviewed_May2022	>sp|A1L0T0|HACL2_HUMAN 2-hydroxyacyl-CoA lyase 2 OS=Homo sapiens OX=9606 GN=ILVBL PE=1 SV=2	18	25
HACL2_HUMAN	2-hydroxyacyl-CoA lyase 2	ILVBL	A1L0T0	TRUE	M1 STB d6 / Lau	M1 STB d6	Lau	10	A1L0T0	2013.47	1499.67	-0.425044	0.425044	-25.5184	0.744816	-0.405373	0.405373	-24.4959	0.755041	0	0.000273999	0.000135779	3.10039	0.0217132	A1L0T0	Homo sapiens	biological_process	magnesium ion binding,molecular_function,protein binding,transferase activity,thiamine pyrophosphate binding	membrane,integral component of membrane	sp	9606	1	2	Human_Swissprot_Reviewed_May2022	>sp|A1L0T0|HACL2_HUMAN 2-hydroxyacyl-CoA lyase 2 OS=Homo sapiens OX=9606 GN=ILVBL PE=1 SV=2	18	25
HACL2_HUMAN	2-hydroxyacyl-CoA lyase 2	ILVBL	A1L0T0	TRUE	M1 STB d8 / Lau	M1 STB d8	Lau	10	A1L0T0	2013.47	1761.22	-0.193108	0.193108	-12.5281	0.874719	-0.157492	0.157492	-10.3417	0.896583	0	0.00532816	0.00142582	4.33923	0.03048	A1L0T0	Homo sapiens	biological_process	magnesium ion binding,molecular_function,protein binding,transferase activity,thiamine pyrophosphate binding	membrane,integral component of membrane	sp	9606	1	2	Human_Swissprot_Reviewed_May2022	>sp|A1L0T0|HACL2_HUMAN 2-hydroxyacyl-CoA lyase 2 OS=Homo sapiens OX=9606 GN=ILVBL PE=1 SV=2	18	25
HACL2_HUMAN	2-hydroxyacyl-CoA lyase 2	ILVBL	A1L0T0	TRUE	M1 CDX2 / M1 SZH	M1 CDX2	M1 SZH	12	A1L0T0	1347.78	1217.8	-0.146304	0.146304	-9.64376	0.903562	-0.0779132	0.0779132	-5.25729	0.947427	0	0.00876403	0.00213225	5.34356	0.0193447	A1L0T0	Homo sapiens	biological_process	magnesium ion binding,molecular_function,protein binding,transferase activity,thiamine pyrophosphate binding	membrane,integral component of membrane	sp	9606	1	2	Human_Swissprot_Reviewed_May2022	>sp|A1L0T0|HACL2_HUMAN 2-hydroxyacyl-CoA lyase 2 OS=Homo sapiens OX=9606 GN=ILVBL PE=1 SV=2	18	25
HACL2_HUMAN	2-hydroxyacyl-CoA lyase 2	ILVBL	A1L0T0	TRUE	M1 STB d2 / M1 SZH	M1 STB d2	M1 SZH	10	A1L0T0	1347.78	1363.51	0.0167388	0.0167388	1.167	1.01167	0.033945	0.033945	2.38078	1.02381	0	0.273898	0.0413374	2.1399	0.0232459	A1L0T0	Homo sapiens	biological_process	magnesium ion binding,molecular_function,protein binding,transferase activity,thiamine pyrophosphate binding	membrane,integral component of membrane	sp	9606	1	2	Human_Swissprot_Reviewed_May2022	>sp|A1L0T0|HACL2_HUMAN 2-hydroxyacyl-CoA lyase 2 OS=Homo sapiens OX=9606 GN=ILVBL PE=1 SV=2	18	25
HACL2_HUMAN	2-hydroxyacyl-CoA lyase 2	ILVBL	A1L0T0	TRUE	M1 STB d4 / M1 SZH	M1 STB d4	M1 SZH	10	A1L0T0	1347.78	944.397	-0.513121	0.513121	-29.9295	0.700705	-0.398672	0.398672	-24.1444	0.758556	0	2.96218e-05	2.48593e-05	3.12231	0.0105922	A1L0T0	Homo sapiens	biological_process	magnesium ion binding,molecular_function,protein binding,transferase activity,thiamine pyrophosphate binding	membrane,integral component of membrane	sp	9606	1	2	Human_Swissprot_Reviewed_May2022	>sp|A1L0T0|HACL2_HUMAN 2-hydroxyacyl-CoA lyase 2 OS=Homo sapiens OX=9606 GN=ILVBL PE=1 SV=2	18	25
HACL2_HUMAN	2-hydroxyacyl-CoA lyase 2	ILVBL	A1L0T0	TRUE	M1 STB d6 / M1 SZH	M1 STB d6	M1 SZH	10	A1L0T0	1347.78	1499.67	0.154055	0.154055	11.2693	1.11269	0.11942	0.11942	8.62982	1.0863	0	0.00166093	0.000559795	2.66808	0.00904306	A1L0T0	Homo sapiens	biological_process	magnesium ion binding,molecular_function,protein binding,transferase activity,thiamine pyrophosphate binding	membrane,integral component of membrane	sp	9606	1	2	Human_Swissprot_Reviewed_May2022	>sp|A1L0T0|HACL2_HUMAN 2-hydroxyacyl-CoA lyase 2 OS=Homo sapiens OX=9606 GN=ILVBL PE=1 SV=2	18	25
HACL2_HUMAN	2-hydroxyacyl-CoA lyase 2	ILVBL	A1L0T0	TRUE	M1 STB d8 / M1 SZH	M1 STB d8	M1 SZH	10	A1L0T0	1347.78	1761.22	0.385991	0.385991	30.6757	1.30676	0.367302	0.367302	28.9938	1.28994	0	0.00240153	0.000751233	2.24249	0.0232238	A1L0T0	Homo sapiens	biological_process	magnesium ion binding,molecular_function,protein binding,transferase activity,thiamine pyrophosphate binding	membrane,integral component of membrane	sp	9606	1	2	Human_Swissprot_Reviewed_May2022	>sp|A1L0T0|HACL2_HUMAN 2-hydroxyacyl-CoA lyase 2 OS=Homo sapiens OX=9606 GN=ILVBL PE=1 SV=2	18	25
HACL2_HUMAN	2-hydroxyacyl-CoA lyase 2	ILVBL	A1L0T0	TRUE	M1 STB d2 / M1 CDX2	M1 STB d2	M1 CDX2	10	A1L0T0	1217.8	1363.51	0.163043	0.163043	11.9646	1.11965	0.111858	0.111858	8.06191	1.08062	0	0.0177909	0.00381896	3.75697	0.0277459	A1L0T0	Homo sapiens	biological_process	magnesium ion binding,molecular_function,protein binding,transferase activity,thiamine pyrophosphate binding	membrane,integral component of membrane	sp	9606	1	2	Human_Swissprot_Reviewed_May2022	>sp|A1L0T0|HACL2_HUMAN 2-hydroxyacyl-CoA lyase 2 OS=Homo sapiens OX=9606 GN=ILVBL PE=1 SV=2	18	25
HACL2_HUMAN	2-hydroxyacyl-CoA lyase 2	ILVBL	A1L0T0	TRUE	M1 STB d4 / M1 CDX2	M1 STB d4	M1 CDX2	10	A1L0T0	1217.8	944.397	-0.366817	0.366817	-22.4508	0.775492	-0.320759	0.320759	-19.9351	0.800649	0	2.24039e-05	2.02123e-05	4.60968	0.0184841	A1L0T0	Homo sapiens	biological_process	magnesium ion binding,molecular_function,protein binding,transferase activity,thiamine pyrophosphate binding	membrane,integral component of membrane	sp	9606	1	2	Human_Swissprot_Reviewed_May2022	>sp|A1L0T0|HACL2_HUMAN 2-hydroxyacyl-CoA lyase 2 OS=Homo sapiens OX=9606 GN=ILVBL PE=1 SV=2	18	25
HACL2_HUMAN	2-hydroxyacyl-CoA lyase 2	ILVBL	A1L0T0	TRUE	M1 STB d6 / M1 CDX2	M1 STB d6	M1 CDX2	10	A1L0T0	1217.8	1499.67	0.300359	0.300359	23.1451	1.23145	0.197333	0.197333	14.6577	1.14658	0	0.000330562	0.000157038	4.07058	0.0176421	A1L0T0	Homo sapiens	biological_process	magnesium ion binding,molecular_function,protein binding,transferase activity,thiamine pyrophosphate binding	membrane,integral component of membrane	sp	9606	1	2	Human_Swissprot_Reviewed_May2022	>sp|A1L0T0|HACL2_HUMAN 2-hydroxyacyl-CoA lyase 2 OS=Homo sapiens OX=9606 GN=ILVBL PE=1 SV=2	18	25
HACL2_HUMAN	2-hydroxyacyl-CoA lyase 2	ILVBL	A1L0T0	TRUE	M1 STB d8 / M1 CDX2	M1 STB d8	M1 CDX2	10	A1L0T0	1217.8	1761.22	0.532295	0.532295	44.6228	1.44623	0.445215	0.445215	36.1517	1.36152	0	0.000101917	6.32822e-05	3.91411	0.0277274	A1L0T0	Homo sapiens	biological_process	magnesium ion binding,molecular_function,protein binding,transferase activity,thiamine pyrophosphate binding	membrane,integral component of membrane	sp	9606	1	2	Human_Swissprot_Reviewed_May2022	>sp|A1L0T0|HACL2_HUMAN 2-hydroxyacyl-CoA lyase 2 OS=Homo sapiens OX=9606 GN=ILVBL PE=1 SV=2	18	25
HACL2_HUMAN	2-hydroxyacyl-CoA lyase 2	ILVBL	A1L0T0	TRUE	M1 STB d4 / M1 STB d2	M1 STB d4	M1 STB d2	8	A1L0T0	1363.51	944.397	-0.529859	0.529859	-30.7378	0.692622	-0.432617	0.432617	-25.9083	0.740917	0	0.00339162	0.00099061	1.90214	0.0225347	A1L0T0	Homo sapiens	biological_process	magnesium ion binding,molecular_function,protein binding,transferase activity,thiamine pyrophosphate binding	membrane,integral component of membrane	sp	9606	1	2	Human_Swissprot_Reviewed_May2022	>sp|A1L0T0|HACL2_HUMAN 2-hydroxyacyl-CoA lyase 2 OS=Homo sapiens OX=9606 GN=ILVBL PE=1 SV=2	18	25
HACL2_HUMAN	2-hydroxyacyl-CoA lyase 2	ILVBL	A1L0T0	TRUE	M1 STB d6 / M1 STB d2	M1 STB d6	M1 STB d2	8	A1L0T0	1363.51	1499.67	0.137317	0.137317	9.98574	1.09986	0.0854752	0.0854752	6.10372	1.06104	0	0.0768887	0.0133069	1.70022	0.0218494	A1L0T0	Homo sapiens	biological_process	magnesium ion binding,molecular_function,protein binding,transferase activity,thiamine pyrophosphate binding	membrane,integral component of membrane	sp	9606	1	2	Human_Swissprot_Reviewed_May2022	>sp|A1L0T0|HACL2_HUMAN 2-hydroxyacyl-CoA lyase 2 OS=Homo sapiens OX=9606 GN=ILVBL PE=1 SV=2	18	25
HACL2_HUMAN	2-hydroxyacyl-CoA lyase 2	ILVBL	A1L0T0	TRUE	M1 STB d8 / M1 STB d2	M1 STB d8	M1 STB d2	8	A1L0T0	1363.51	1761.22	0.369253	0.369253	29.1683	1.29168	0.333357	0.333357	25.9942	1.25994	0	0.000993809	0.000372534	3.34595	0.0305772	A1L0T0	Homo sapiens	biological_process	magnesium ion binding,molecular_function,protein binding,transferase activity,thiamine pyrophosphate binding	membrane,integral component of membrane	sp	9606	1	2	Human_Swissprot_Reviewed_May2022	>sp|A1L0T0|HACL2_HUMAN 2-hydroxyacyl-CoA lyase 2 OS=Homo sapiens OX=9606 GN=ILVBL PE=1 SV=2	18	25
HACL2_HUMAN	2-hydroxyacyl-CoA lyase 2	ILVBL	A1L0T0	TRUE	M1 STB d6 / M1 STB d4	M1 STB d6	M1 STB d4	8	A1L0T0	944.397	1499.67	0.667176	0.667176	58.7962	1.58796	0.518092	0.518092	43.206	1.43206	0	0.00122121	0.000438671	1.49287	0.0070158	A1L0T0	Homo sapiens	biological_process	magnesium ion binding,molecular_function,protein binding,transferase activity,thiamine pyrophosphate binding	membrane,integral component of membrane	sp	9606	1	2	Human_Swissprot_Reviewed_May2022	>sp|A1L0T0|HACL2_HUMAN 2-hydroxyacyl-CoA lyase 2 OS=Homo sapiens OX=9606 GN=ILVBL PE=1 SV=2	18	25
HACL2_HUMAN	2-hydroxyacyl-CoA lyase 2	ILVBL	A1L0T0	TRUE	M1 STB d8 / M1 STB d4	M1 STB d8	M1 STB d4	8	A1L0T0	944.397	1761.22	0.899112	0.899112	86.4918	1.86492	0.765974	0.765974	70.0518	1.70052	0	0.000878886	0.000338057	1.99352	0.0225119	A1L0T0	Homo sapiens	biological_process	magnesium ion binding,molecular_function,protein binding,transferase activity,thiamine pyrophosphate binding	membrane,integral component of membrane	sp	9606	1	2	Human_Swissprot_Reviewed_May2022	>sp|A1L0T0|HACL2_HUMAN 2-hydroxyacyl-CoA lyase 2 OS=Homo sapiens OX=9606 GN=ILVBL PE=1 SV=2	18	25
HACL2_HUMAN	2-hydroxyacyl-CoA lyase 2	ILVBL	A1L0T0	TRUE	M1 STB d8 / M1 STB d6	M1 STB d8	M1 STB d6	8	A1L0T0	1499.67	1761.22	0.231936	0.231936	17.441	1.17441	0.247882	0.247882	18.7463	1.18746	0	0.0113972	0.00264363	1.7825	0.0218259	A1L0T0	Homo sapiens	biological_process	magnesium ion binding,molecular_function,protein binding,transferase activity,thiamine pyrophosphate binding	membrane,integral component of membrane	sp	9606	1	2	Human_Swissprot_Reviewed_May2022	>sp|A1L0T0|HACL2_HUMAN 2-hydroxyacyl-CoA lyase 2 OS=Homo sapiens OX=9606 GN=ILVBL PE=1 SV=2	18	25
S12A3_HUMAN	Solute carrier family 12 member 3	SLC12A3	P55017	FALSE	Lau / Control	Lau	Control	0	P55017	175.191	7.68558	-4.51063	4.51063	-95.613	0.0438698	NaN	NaN	NaN	NaN	0	NaN	NaN	NaN	NaN	P55017	Homo sapiens	ion transport,sodium ion transport,sodium ion transmembrane transport,chloride transmembrane transport,chloride ion homeostasis,potassium ion homeostasis,cell volume homeostasis,sodium ion homeostasis,potassium ion import	transporter activity,protein binding,sodium:chloride symporter activity,potassium:chloride symporter activity,sodium ion transmembrane transporter activity,sodium:potassium:chloride symporter activity,potassium ion symporter activity	cytosol,plasma membrane,integral component of plasma membrane,membrane,apical plasma membrane,extracellular exosome	sp	9606	1	3	Human_Swissprot_Reviewed_May2022	>sp|P55017|S12A3_HUMAN Solute carrier family 12 member 3 OS=Homo sapiens OX=9606 GN=SLC12A3 PE=1 SV=3	2	2
GTPBA_HUMAN	GTP-binding protein 10	GTPBP10	A4D1E9	TRUE	M1 SZH / Control	M1 SZH	Control	12	A4D1E9	430.75	479.318	0.154131	0.154131	11.2751	1.11275	0.0408392	0.0408392	2.8712	1.02871	0	0.1812	0.0284956	4.70562	0.0260396	A4D1E9	Homo sapiens	ribosome biogenesis	RNA binding,protein binding,GTP binding	chromosome,nucleolus,mitochondrion	sp	9606	1	1	Human_Swissprot_Reviewed_May2022	>sp|A4D1E9|GTPBA_HUMAN GTP-binding protein 10 OS=Homo sapiens OX=9606 GN=GTPBP10 PE=1 SV=1	8	9
GTPBA_HUMAN	GTP-binding protein 10	GTPBP10	A4D1E9	TRUE	M1 CDX2 / Control	M1 CDX2	Control	12	A4D1E9	430.75	463.261	0.104972	0.104972	7.54732	1.07547	0.0764885	0.0764885	5.44484	1.05445	0	0.049548	0.00907973	6.7994	0.0320693	A4D1E9	Homo sapiens	ribosome biogenesis	RNA binding,protein binding,GTP binding	chromosome,nucleolus,mitochondrion	sp	9606	1	1	Human_Swissprot_Reviewed_May2022	>sp|A4D1E9|GTPBA_HUMAN GTP-binding protein 10 OS=Homo sapiens OX=9606 GN=GTPBP10 PE=1 SV=1	8	9
GTPBA_HUMAN	GTP-binding protein 10	GTPBP10	A4D1E9	TRUE	M1 STB d2 / Control	M1 STB d2	Control	10	A4D1E9	430.75	472.344	0.132986	0.132986	9.65613	1.09656	0.0349142	0.0349142	2.44959	1.0245	0	0.492763	0.0704397	3.05462	0.0449223	A4D1E9	Homo sapiens	ribosome biogenesis	RNA binding,protein binding,GTP binding	chromosome,nucleolus,mitochondrion	sp	9606	1	1	Human_Swissprot_Reviewed_May2022	>sp|A4D1E9|GTPBA_HUMAN GTP-binding protein 10 OS=Homo sapiens OX=9606 GN=GTPBP10 PE=1 SV=1	8	9
GTPBA_HUMAN	GTP-binding protein 10	GTPBP10	A4D1E9	TRUE	M1 STB d4 / Control	M1 STB d4	Control	10	A4D1E9	430.75	323.972	-0.410983	0.410983	-24.7889	0.752111	-0.435631	0.435631	-26.063	0.73937	0	4.48596e-05	3.38907e-05	5.23381	0.0352021	A4D1E9	Homo sapiens	ribosome biogenesis	RNA binding,protein binding,GTP binding	chromosome,nucleolus,mitochondrion	sp	9606	1	1	Human_Swissprot_Reviewed_May2022	>sp|A4D1E9|GTPBA_HUMAN GTP-binding protein 10 OS=Homo sapiens OX=9606 GN=GTPBP10 PE=1 SV=1	8	9
GTPBA_HUMAN	GTP-binding protein 10	GTPBP10	A4D1E9	TRUE	M1 STB d6 / Control	M1 STB d6	Control	10	A4D1E9	430.75	400.403	-0.1054	0.1054	-7.0453	0.929547	-0.348036	0.348036	-21.4347	0.785653	0	0.00019955	0.00010611	5.01732	0.0360895	A4D1E9	Homo sapiens	ribosome biogenesis	RNA binding,protein binding,GTP binding	chromosome,nucleolus,mitochondrion	sp	9606	1	1	Human_Swissprot_Reviewed_May2022	>sp|A4D1E9|GTPBA_HUMAN GTP-binding protein 10 OS=Homo sapiens OX=9606 GN=GTPBP10 PE=1 SV=1	8	9
GTPBA_HUMAN	GTP-binding protein 10	GTPBP10	A4D1E9	TRUE	M1 STB d8 / Control	M1 STB d8	Control	10	A4D1E9	430.75	446.148	0.0506706	0.0506706	3.57462	1.03575	-0.0968589	0.0968589	-6.49334	0.935067	0	0.017906	0.00383934	5.36762	0.0287712	A4D1E9	Homo sapiens	ribosome biogenesis	RNA binding,protein binding,GTP binding	chromosome,nucleolus,mitochondrion	sp	9606	1	1	Human_Swissprot_Reviewed_May2022	>sp|A4D1E9|GTPBA_HUMAN GTP-binding protein 10 OS=Homo sapiens OX=9606 GN=GTPBP10 PE=1 SV=1	8	9
GTPBA_HUMAN	GTP-binding protein 10	GTPBP10	A4D1E9	TRUE	M1 SZH / Lau	M1 SZH	Lau	12	A4D1E9	395.324	479.318	0.277948	0.277948	21.2469	1.21247	0.246042	0.246042	18.5949	1.18595	0	0.000110508	6.72909e-05	4.43877	0.0191128	A4D1E9	Homo sapiens	ribosome biogenesis	RNA binding,protein binding,GTP binding	chromosome,nucleolus,mitochondrion	sp	9606	1	1	Human_Swissprot_Reviewed_May2022	>sp|A4D1E9|GTPBA_HUMAN GTP-binding protein 10 OS=Homo sapiens OX=9606 GN=GTPBP10 PE=1 SV=1	8	9
GTPBA_HUMAN	GTP-binding protein 10	GTPBP10	A4D1E9	TRUE	M1 CDX2 / Lau	M1 CDX2	Lau	12	A4D1E9	395.324	463.261	0.228789	0.228789	17.1851	1.17185	0.281691	0.281691	21.5619	1.21562	0	5.21228e-05	3.79868e-05	5.82613	0.0267521	A4D1E9	Homo sapiens	ribosome biogenesis	RNA binding,protein binding,GTP binding	chromosome,nucleolus,mitochondrion	sp	9606	1	1	Human_Swissprot_Reviewed_May2022	>sp|A4D1E9|GTPBA_HUMAN GTP-binding protein 10 OS=Homo sapiens OX=9606 GN=GTPBP10 PE=1 SV=1	8	9
GTPBA_HUMAN	GTP-binding protein 10	GTPBP10	A4D1E9	TRUE	M1 STB d2 / Lau	M1 STB d2	Lau	10	A4D1E9	395.324	472.344	0.256804	0.256804	19.4828	1.19483	0.240117	0.240117	18.1089	1.18109	0	0.0203454	0.00426676	2.29773	0.0412947	A4D1E9	Homo sapiens	ribosome biogenesis	RNA binding,protein binding,GTP binding	chromosome,nucleolus,mitochondrion	sp	9606	1	1	Human_Swissprot_Reviewed_May2022	>sp|A4D1E9|GTPBA_HUMAN GTP-binding protein 10 OS=Homo sapiens OX=9606 GN=GTPBP10 PE=1 SV=1	8	9
GTPBA_HUMAN	GTP-binding protein 10	GTPBP10	A4D1E9	TRUE	M1 STB d4 / Lau	M1 STB d4	Lau	10	A4D1E9	395.324	323.972	-0.287166	0.287166	-18.049	0.81951	-0.230429	0.230429	-14.7618	0.852382	0	0.00199522	0.000647975	3.80175	0.0304372	A4D1E9	Homo sapiens	ribosome biogenesis	RNA binding,protein binding,GTP binding	chromosome,nucleolus,mitochondrion	sp	9606	1	1	Human_Swissprot_Reviewed_May2022	>sp|A4D1E9|GTPBA_HUMAN GTP-binding protein 10 OS=Homo sapiens OX=9606 GN=GTPBP10 PE=1 SV=1	8	9
GTPBA_HUMAN	GTP-binding protein 10	GTPBP10	A4D1E9	TRUE	M1 STB d6 / Lau	M1 STB d6	Lau	10	A4D1E9	395.324	400.403	0.0184168	0.0184168	1.28474	1.01285	-0.142833	0.142833	-9.42615	0.905739	0	0.0131892	0.00298102	3.62153	0.0314594	A4D1E9	Homo sapiens	ribosome biogenesis	RNA binding,protein binding,GTP binding	chromosome,nucleolus,mitochondrion	sp	9606	1	1	Human_Swissprot_Reviewed_May2022	>sp|A4D1E9|GTPBA_HUMAN GTP-binding protein 10 OS=Homo sapiens OX=9606 GN=GTPBP10 PE=1 SV=1	8	9
GTPBA_HUMAN	GTP-binding protein 10	GTPBP10	A4D1E9	TRUE	M1 STB d8 / Lau	M1 STB d8	Lau	10	A4D1E9	395.324	446.148	0.174488	0.174488	12.8564	1.12856	0.108344	0.108344	7.79901	1.07799	0	0.00686339	0.0017496	4.4196	0.022694	A4D1E9	Homo sapiens	ribosome biogenesis	RNA binding,protein binding,GTP binding	chromosome,nucleolus,mitochondrion	sp	9606	1	1	Human_Swissprot_Reviewed_May2022	>sp|A4D1E9|GTPBA_HUMAN GTP-binding protein 10 OS=Homo sapiens OX=9606 GN=GTPBP10 PE=1 SV=1	8	9
GTPBA_HUMAN	GTP-binding protein 10	GTPBP10	A4D1E9	TRUE	M1 CDX2 / M1 SZH	M1 CDX2	M1 SZH	12	A4D1E9	479.318	463.261	-0.0491591	0.0491591	-3.35005	0.966499	0.0356494	0.0356494	2.50181	1.02502	0	0.180551	0.0284043	3.58107	0.0214769	A4D1E9	Homo sapiens	ribosome biogenesis	RNA binding,protein binding,GTP binding	chromosome,nucleolus,mitochondrion	sp	9606	1	1	Human_Swissprot_Reviewed_May2022	>sp|A4D1E9|GTPBA_HUMAN GTP-binding protein 10 OS=Homo sapiens OX=9606 GN=GTPBP10 PE=1 SV=1	8	9
GTPBA_HUMAN	GTP-binding protein 10	GTPBP10	A4D1E9	TRUE	M1 STB d2 / M1 SZH	M1 STB d2	M1 SZH	10	A4D1E9	479.318	472.344	-0.0211443	0.0211443	-1.45493	0.985451	-0.00592498	0.00592498	-0.409846	0.995902	0	0.892834	0.12046	1.70157	0.0380898	A4D1E9	Homo sapiens	ribosome biogenesis	RNA binding,protein binding,GTP binding	chromosome,nucleolus,mitochondrion	sp	9606	1	1	Human_Swissprot_Reviewed_May2022	>sp|A4D1E9|GTPBA_HUMAN GTP-binding protein 10 OS=Homo sapiens OX=9606 GN=GTPBP10 PE=1 SV=1	8	9
GTPBA_HUMAN	GTP-binding protein 10	GTPBP10	A4D1E9	TRUE	M1 STB d4 / M1 SZH	M1 STB d4	M1 SZH	10	A4D1E9	479.318	323.972	-0.565114	0.565114	-32.4098	0.675902	-0.476471	0.476471	-28.1266	0.718734	0	0.00155067	0.000529924	2.2894	0.0259231	A4D1E9	Homo sapiens	ribosome biogenesis	RNA binding,protein binding,GTP binding	chromosome,nucleolus,mitochondrion	sp	9606	1	1	Human_Swissprot_Reviewed_May2022	>sp|A4D1E9|GTPBA_HUMAN GTP-binding protein 10 OS=Homo sapiens OX=9606 GN=GTPBP10 PE=1 SV=1	8	9
GTPBA_HUMAN	GTP-binding protein 10	GTPBP10	A4D1E9	TRUE	M1 STB d6 / M1 SZH	M1 STB d6	M1 SZH	10	A4D1E9	479.318	400.403	-0.259531	0.259531	-16.4641	0.835359	-0.388876	0.388876	-23.6275	0.763725	0	0.0030337	0.000906256	2.23435	0.027116	A4D1E9	Homo sapiens	ribosome biogenesis	RNA binding,protein binding,GTP binding	chromosome,nucleolus,mitochondrion	sp	9606	1	1	Human_Swissprot_Reviewed_May2022	>sp|A4D1E9|GTPBA_HUMAN GTP-binding protein 10 OS=Homo sapiens OX=9606 GN=GTPBP10 PE=1 SV=1	8	9
GTPBA_HUMAN	GTP-binding protein 10	GTPBP10	A4D1E9	TRUE	M1 STB d8 / M1 SZH	M1 STB d8	M1 SZH	10	A4D1E9	479.318	446.148	-0.10346	0.10346	-6.92021	0.930798	-0.137698	0.137698	-9.10317	0.908968	0	0.0106926	0.00250996	2.15496	0.0161431	A4D1E9	Homo sapiens	ribosome biogenesis	RNA binding,protein binding,GTP binding	chromosome,nucleolus,mitochondrion	sp	9606	1	1	Human_Swissprot_Reviewed_May2022	>sp|A4D1E9|GTPBA_HUMAN GTP-binding protein 10 OS=Homo sapiens OX=9606 GN=GTPBP10 PE=1 SV=1	8	9
GTPBA_HUMAN	GTP-binding protein 10	GTPBP10	A4D1E9	TRUE	M1 STB d2 / M1 CDX2	M1 STB d2	M1 CDX2	10	A4D1E9	463.261	472.344	0.0280148	0.0280148	1.96081	1.01961	-0.0415743	0.0415743	-2.84059	0.971594	0	0.412177	0.0598924	2.5055	0.0424406	A4D1E9	Homo sapiens	ribosome biogenesis	RNA binding,protein binding,GTP binding	chromosome,nucleolus,mitochondrion	sp	9606	1	1	Human_Swissprot_Reviewed_May2022	>sp|A4D1E9|GTPBA_HUMAN GTP-binding protein 10 OS=Homo sapiens OX=9606 GN=GTPBP10 PE=1 SV=1	8	9
GTPBA_HUMAN	GTP-binding protein 10	GTPBP10	A4D1E9	TRUE	M1 STB d4 / M1 CDX2	M1 STB d4	M1 CDX2	10	A4D1E9	463.261	323.972	-0.515954	0.515954	-30.067	0.69933	-0.51212	0.51212	-29.8809	0.701191	0	7.53155e-05	5.03101e-05	4.09743	0.0319747	A4D1E9	Homo sapiens	ribosome biogenesis	RNA binding,protein binding,GTP binding	chromosome,nucleolus,mitochondrion	sp	9606	1	1	Human_Swissprot_Reviewed_May2022	>sp|A4D1E9|GTPBA_HUMAN GTP-binding protein 10 OS=Homo sapiens OX=9606 GN=GTPBP10 PE=1 SV=1	8	9
GTPBA_HUMAN	GTP-binding protein 10	GTPBP10	A4D1E9	TRUE	M1 STB d6 / M1 CDX2	M1 STB d6	M1 CDX2	10	A4D1E9	463.261	400.403	-0.210372	0.210372	-13.5686	0.864314	-0.424525	0.424525	-25.4916	0.745084	0	0.000231964	0.000119198	3.93125	0.0329492	A4D1E9	Homo sapiens	ribosome biogenesis	RNA binding,protein binding,GTP binding	chromosome,nucleolus,mitochondrion	sp	9606	1	1	Human_Swissprot_Reviewed_May2022	>sp|A4D1E9|GTPBA_HUMAN GTP-binding protein 10 OS=Homo sapiens OX=9606 GN=GTPBP10 PE=1 SV=1	8	9
GTPBA_HUMAN	GTP-binding protein 10	GTPBP10	A4D1E9	TRUE	M1 STB d8 / M1 CDX2	M1 STB d8	M1 CDX2	10	A4D1E9	463.261	446.148	-0.0543011	0.0543011	-3.69391	0.963061	-0.173347	0.173347	-11.3217	0.886783	0	0.00184896	0.00060982	4.17721	0.0247179	A4D1E9	Homo sapiens	ribosome biogenesis	RNA binding,protein binding,GTP binding	chromosome,nucleolus,mitochondrion	sp	9606	1	1	Human_Swissprot_Reviewed_May2022	>sp|A4D1E9|GTPBA_HUMAN GTP-binding protein 10 OS=Homo sapiens OX=9606 GN=GTPBP10 PE=1 SV=1	8	9
GTPBA_HUMAN	GTP-binding protein 10	GTPBP10	A4D1E9	TRUE	M1 STB d4 / M1 STB d2	M1 STB d4	M1 STB d2	8	A4D1E9	472.344	323.972	-0.543969	0.543969	-31.4119	0.685881	-0.470546	0.470546	-27.8308	0.721692	0	0.0023959	0.000749822	2.82535	0.0448549	A4D1E9	Homo sapiens	ribosome biogenesis	RNA binding,protein binding,GTP binding	chromosome,nucleolus,mitochondrion	sp	9606	1	1	Human_Swissprot_Reviewed_May2022	>sp|A4D1E9|GTPBA_HUMAN GTP-binding protein 10 OS=Homo sapiens OX=9606 GN=GTPBP10 PE=1 SV=1	8	9
GTPBA_HUMAN	GTP-binding protein 10	GTPBP10	A4D1E9	TRUE	M1 STB d6 / M1 STB d2	M1 STB d6	M1 STB d2	8	A4D1E9	472.344	400.403	-0.238387	0.238387	-15.2307	0.847693	-0.382951	0.382951	-23.3132	0.766868	0	0.00393243	0.00111579	2.91488	0.0455547	A4D1E9	Homo sapiens	ribosome biogenesis	RNA binding,protein binding,GTP binding	chromosome,nucleolus,mitochondrion	sp	9606	1	1	Human_Swissprot_Reviewed_May2022	>sp|A4D1E9|GTPBA_HUMAN GTP-binding protein 10 OS=Homo sapiens OX=9606 GN=GTPBP10 PE=1 SV=1	8	9
GTPBA_HUMAN	GTP-binding protein 10	GTPBP10	A4D1E9	TRUE	M1 STB d8 / M1 STB d2	M1 STB d8	M1 STB d2	8	A4D1E9	472.344	446.148	-0.0823158	0.0823158	-5.54598	0.94454	-0.131773	0.131773	-8.7291	0.912709	0	0.0799366	0.0137691	2.02192	0.0400069	A4D1E9	Homo sapiens	ribosome biogenesis	RNA binding,protein binding,GTP binding	chromosome,nucleolus,mitochondrion	sp	9606	1	1	Human_Swissprot_Reviewed_May2022	>sp|A4D1E9|GTPBA_HUMAN GTP-binding protein 10 OS=Homo sapiens OX=9606 GN=GTPBP10 PE=1 SV=1	8	9
GTPBA_HUMAN	GTP-binding protein 10	GTPBP10	A4D1E9	TRUE	M1 STB d6 / M1 STB d4	M1 STB d6	M1 STB d4	8	A4D1E9	323.972	400.403	0.305583	0.305583	23.5918	1.23592	0.087595	0.087595	6.25973	1.0626	0	0.0744104	0.0129279	3.84015	0.0360056	A4D1E9	Homo sapiens	ribosome biogenesis	RNA binding,protein binding,GTP binding	chromosome,nucleolus,mitochondrion	sp	9606	1	1	Human_Swissprot_Reviewed_May2022	>sp|A4D1E9|GTPBA_HUMAN GTP-binding protein 10 OS=Homo sapiens OX=9606 GN=GTPBP10 PE=1 SV=1	8	9
GTPBA_HUMAN	GTP-binding protein 10	GTPBP10	A4D1E9	TRUE	M1 STB d8 / M1 STB d4	M1 STB d8	M1 STB d4	8	A4D1E9	323.972	446.148	0.461653	0.461653	37.7119	1.37712	0.338772	0.338772	26.468	1.26468	0	0.00136161	0.00047828	2.9719	0.0286658	A4D1E9	Homo sapiens	ribosome biogenesis	RNA binding,protein binding,GTP binding	chromosome,nucleolus,mitochondrion	sp	9606	1	1	Human_Swissprot_Reviewed_May2022	>sp|A4D1E9|GTPBA_HUMAN GTP-binding protein 10 OS=Homo sapiens OX=9606 GN=GTPBP10 PE=1 SV=1	8	9
GTPBA_HUMAN	GTP-binding protein 10	GTPBP10	A4D1E9	TRUE	M1 STB d8 / M1 STB d6	M1 STB d8	M1 STB d6	8	A4D1E9	400.403	446.148	0.156071	0.156071	11.4248	1.11425	0.251177	0.251177	19.0178	1.19018	0	0.00405951	0.00114455	2.88036	0.0297488	A4D1E9	Homo sapiens	ribosome biogenesis	RNA binding,protein binding,GTP binding	chromosome,nucleolus,mitochondrion	sp	9606	1	1	Human_Swissprot_Reviewed_May2022	>sp|A4D1E9|GTPBA_HUMAN GTP-binding protein 10 OS=Homo sapiens OX=9606 GN=GTPBP10 PE=1 SV=1	8	9
S10A4_HUMAN	Protein S100-A4	S100A4	P26447	TRUE	Lau / Control	Lau	Control	12	P26447	2498.07	132.766	-4.23385	4.23385	-94.6852	0.0531476	-3.52046	3.52046	-91.2856	0.0871436	0	9.13999e-09	1.06594e-07	4.07359	0.023638	P26447	Homo sapiens	epithelial to mesenchymal transition,positive regulation of I-kappaB kinase/NF-kappaB signaling	RNA binding,actin binding,calcium ion binding,protein binding,identical protein binding,transition metal ion binding,calcium-dependent protein binding,RAGE receptor binding	extracellular region,extracellular space,nucleus,neuron projection,perinuclear region of cytoplasm,extracellular exosome	sp	9606	1	1	Human_Swissprot_Reviewed_May2022	>sp|P26447|S10A4_HUMAN Protein S100-A4 OS=Homo sapiens OX=9606 GN=S100A4 PE=1 SV=1	4	6
CNOT1_HUMAN	CCR4-NOT transcription complex subunit 1	CNOT1	A5YKK6	TRUE	M1 SZH / Control	M1 SZH	Control	12	A5YKK6	1590.31	1654.58	0.0571608	0.0571608	4.04162	1.04042	0.0391037	0.0391037	2.74753	1.02748	0	0.392522	0.0572912	5.06015	0.0418503	A5YKK6	Homo sapiens	negative regulation of transcription from RNA polymerase II promoter,nuclear-transcribed mRNA poly(A) tail shortening,transcription, DNA-templated,DNA damage response, signal transduction by p53 class mediator resulting in cell cycle arrest,multicellular organism development,positive regulation of cytoplasmic mRNA processing body assembly,negative regulation of translation,negative regulation of …	RNA binding,protein binding,protein domain specific binding,estrogen receptor binding,protein complex scaffold,retinoic acid receptor binding,armadillo repeat domain binding,poly(A)-specific ribonuclease activity	cytoplasmic mRNA processing body,extracellular space,nucleus,cytosol,membrane,CCR4-NOT complex,CCR4-NOT core complex	sp	9606	1	2	Human_Swissprot_Reviewed_May2022	>sp|A5YKK6|CNOT1_HUMAN CCR4-NOT transcription complex subunit 1 OS=Homo sapiens OX=9606 GN=CNOT1 PE=1 SV=2	37	40
CNOT1_HUMAN	CCR4-NOT transcription complex subunit 1	CNOT1	A5YKK6	TRUE	M1 CDX2 / Control	M1 CDX2	Control	12	A5YKK6	1590.31	1315.27	-0.273948	0.273948	-17.2947	0.827053	-0.16523	0.16523	-10.8214	0.891786	0	0.000577863	0.000242785	5.19559	0.0221553	A5YKK6	Homo sapiens	negative regulation of transcription from RNA polymerase II promoter,nuclear-transcribed mRNA poly(A) tail shortening,transcription, DNA-templated,DNA damage response, signal transduction by p53 class mediator resulting in cell cycle arrest,multicellular organism development,positive regulation of cytoplasmic mRNA processing body assembly,negative regulation of translation,negative regulation of …	RNA binding,protein binding,protein domain specific binding,estrogen receptor binding,protein complex scaffold,retinoic acid receptor binding,armadillo repeat domain binding,poly(A)-specific ribonuclease activity	cytoplasmic mRNA processing body,extracellular space,nucleus,cytosol,membrane,CCR4-NOT complex,CCR4-NOT core complex	sp	9606	1	2	Human_Swissprot_Reviewed_May2022	>sp|A5YKK6|CNOT1_HUMAN CCR4-NOT transcription complex subunit 1 OS=Homo sapiens OX=9606 GN=CNOT1 PE=1 SV=2	37	40
CNOT1_HUMAN	CCR4-NOT transcription complex subunit 1	CNOT1	A5YKK6	TRUE	M1 STB d2 / Control	M1 STB d2	Control	10	A5YKK6	1590.31	1305.36	-0.284852	0.284852	-17.9174	0.820826	-0.195951	0.195951	-12.7003	0.872997	0	0.039233	0.00743068	2.31764	0.0461112	A5YKK6	Homo sapiens	negative regulation of transcription from RNA polymerase II promoter,nuclear-transcribed mRNA poly(A) tail shortening,transcription, DNA-templated,DNA damage response, signal transduction by p53 class mediator resulting in cell cycle arrest,multicellular organism development,positive regulation of cytoplasmic mRNA processing body assembly,negative regulation of translation,negative regulation of …	RNA binding,protein binding,protein domain specific binding,estrogen receptor binding,protein complex scaffold,retinoic acid receptor binding,armadillo repeat domain binding,poly(A)-specific ribonuclease activity	cytoplasmic mRNA processing body,extracellular space,nucleus,cytosol,membrane,CCR4-NOT complex,CCR4-NOT core complex	sp	9606	1	2	Human_Swissprot_Reviewed_May2022	>sp|A5YKK6|CNOT1_HUMAN CCR4-NOT transcription complex subunit 1 OS=Homo sapiens OX=9606 GN=CNOT1 PE=1 SV=2	37	40
CNOT1_HUMAN	CCR4-NOT transcription complex subunit 1	CNOT1	A5YKK6	TRUE	M1 STB d4 / Control	M1 STB d4	Control	10	A5YKK6	1590.31	1174.16	-0.437673	0.437673	-26.1675	0.738325	-0.272436	0.272436	-17.208	0.82792	0	0.000199735	0.00010618	3.61071	0.0176668	A5YKK6	Homo sapiens	negative regulation of transcription from RNA polymerase II promoter,nuclear-transcribed mRNA poly(A) tail shortening,transcription, DNA-templated,DNA damage response, signal transduction by p53 class mediator resulting in cell cycle arrest,multicellular organism development,positive regulation of cytoplasmic mRNA processing body assembly,negative regulation of translation,negative regulation of …	RNA binding,protein binding,protein domain specific binding,estrogen receptor binding,protein complex scaffold,retinoic acid receptor binding,armadillo repeat domain binding,poly(A)-specific ribonuclease activity	cytoplasmic mRNA processing body,extracellular space,nucleus,cytosol,membrane,CCR4-NOT complex,CCR4-NOT core complex	sp	9606	1	2	Human_Swissprot_Reviewed_May2022	>sp|A5YKK6|CNOT1_HUMAN CCR4-NOT transcription complex subunit 1 OS=Homo sapiens OX=9606 GN=CNOT1 PE=1 SV=2	37	40
CNOT1_HUMAN	CCR4-NOT transcription complex subunit 1	CNOT1	A5YKK6	TRUE	M1 STB d6 / Control	M1 STB d6	Control	10	A5YKK6	1590.31	1411.24	-0.172336	0.172336	-11.2596	0.887404	-0.180633	0.180633	-11.7684	0.882316	0	0.00213443	0.000683421	3.35375	0.0210212	A5YKK6	Homo sapiens	negative regulation of transcription from RNA polymerase II promoter,nuclear-transcribed mRNA poly(A) tail shortening,transcription, DNA-templated,DNA damage response, signal transduction by p53 class mediator resulting in cell cycle arrest,multicellular organism development,positive regulation of cytoplasmic mRNA processing body assembly,negative regulation of translation,negative regulation of …	RNA binding,protein binding,protein domain specific binding,estrogen receptor binding,protein complex scaffold,retinoic acid receptor binding,armadillo repeat domain binding,poly(A)-specific ribonuclease activity	cytoplasmic mRNA processing body,extracellular space,nucleus,cytosol,membrane,CCR4-NOT complex,CCR4-NOT core complex	sp	9606	1	2	Human_Swissprot_Reviewed_May2022	>sp|A5YKK6|CNOT1_HUMAN CCR4-NOT transcription complex subunit 1 OS=Homo sapiens OX=9606 GN=CNOT1 PE=1 SV=2	37	40
CNOT1_HUMAN	CCR4-NOT transcription complex subunit 1	CNOT1	A5YKK6	TRUE	M1 STB d8 / Control	M1 STB d8	Control	10	A5YKK6	1590.31	1426.81	-0.156508	0.156508	-10.2806	0.897194	0.00299936	0.00299936	0.208116	1.00208	0	0.926242	0.124461	2.57113	0.0294315	A5YKK6	Homo sapiens	negative regulation of transcription from RNA polymerase II promoter,nuclear-transcribed mRNA poly(A) tail shortening,transcription, DNA-templated,DNA damage response, signal transduction by p53 class mediator resulting in cell cycle arrest,multicellular organism development,positive regulation of cytoplasmic mRNA processing body assembly,negative regulation of translation,negative regulation of …	RNA binding,protein binding,protein domain specific binding,estrogen receptor binding,protein complex scaffold,retinoic acid receptor binding,armadillo repeat domain binding,poly(A)-specific ribonuclease activity	cytoplasmic mRNA processing body,extracellular space,nucleus,cytosol,membrane,CCR4-NOT complex,CCR4-NOT core complex	sp	9606	1	2	Human_Swissprot_Reviewed_May2022	>sp|A5YKK6|CNOT1_HUMAN CCR4-NOT transcription complex subunit 1 OS=Homo sapiens OX=9606 GN=CNOT1 PE=1 SV=2	37	40
CNOT1_HUMAN	CCR4-NOT transcription complex subunit 1	CNOT1	A5YKK6	TRUE	M1 SZH / Lau	M1 SZH	Lau	12	A5YKK6	1317.39	1654.58	0.328786	0.328786	25.5956	1.25596	0.1862	0.1862	13.7763	1.13776	0	0.00693292	0.0017638	4.73715	0.040869	A5YKK6	Homo sapiens	negative regulation of transcription from RNA polymerase II promoter,nuclear-transcribed mRNA poly(A) tail shortening,transcription, DNA-templated,DNA damage response, signal transduction by p53 class mediator resulting in cell cycle arrest,multicellular organism development,positive regulation of cytoplasmic mRNA processing body assembly,negative regulation of translation,negative regulation of …	RNA binding,protein binding,protein domain specific binding,estrogen receptor binding,protein complex scaffold,retinoic acid receptor binding,armadillo repeat domain binding,poly(A)-specific ribonuclease activity	cytoplasmic mRNA processing body,extracellular space,nucleus,cytosol,membrane,CCR4-NOT complex,CCR4-NOT core complex	sp	9606	1	2	Human_Swissprot_Reviewed_May2022	>sp|A5YKK6|CNOT1_HUMAN CCR4-NOT transcription complex subunit 1 OS=Homo sapiens OX=9606 GN=CNOT1 PE=1 SV=2	37	40
CNOT1_HUMAN	CCR4-NOT transcription complex subunit 1	CNOT1	A5YKK6	TRUE	M1 CDX2 / Lau	M1 CDX2	Lau	12	A5YKK6	1317.39	1315.27	-0.00232298	0.00232298	-0.160887	0.998391	-0.018134	0.018134	-1.24909	0.987509	0	0.406101	0.0590968	5.77279	0.0202406	A5YKK6	Homo sapiens	negative regulation of transcription from RNA polymerase II promoter,nuclear-transcribed mRNA poly(A) tail shortening,transcription, DNA-templated,DNA damage response, signal transduction by p53 class mediator resulting in cell cycle arrest,multicellular organism development,positive regulation of cytoplasmic mRNA processing body assembly,negative regulation of translation,negative regulation of …	RNA binding,protein binding,protein domain specific binding,estrogen receptor binding,protein complex scaffold,retinoic acid receptor binding,armadillo repeat domain binding,poly(A)-specific ribonuclease activity	cytoplasmic mRNA processing body,extracellular space,nucleus,cytosol,membrane,CCR4-NOT complex,CCR4-NOT core complex	sp	9606	1	2	Human_Swissprot_Reviewed_May2022	>sp|A5YKK6|CNOT1_HUMAN CCR4-NOT transcription complex subunit 1 OS=Homo sapiens OX=9606 GN=CNOT1 PE=1 SV=2	37	40
CNOT1_HUMAN	CCR4-NOT transcription complex subunit 1	CNOT1	A5YKK6	TRUE	M1 STB d2 / Lau	M1 STB d2	Lau	10	A5YKK6	1317.39	1305.36	-0.0132271	0.0132271	-0.912645	0.990874	-0.0488552	0.0488552	-3.32969	0.966703	0	0.385601	0.0563796	2.16324	0.0452224	A5YKK6	Homo sapiens	negative regulation of transcription from RNA polymerase II promoter,nuclear-transcribed mRNA poly(A) tail shortening,transcription, DNA-templated,DNA damage response, signal transduction by p53 class mediator resulting in cell cycle arrest,multicellular organism development,positive regulation of cytoplasmic mRNA processing body assembly,negative regulation of translation,negative regulation of …	RNA binding,protein binding,protein domain specific binding,estrogen receptor binding,protein complex scaffold,retinoic acid receptor binding,armadillo repeat domain binding,poly(A)-specific ribonuclease activity	cytoplasmic mRNA processing body,extracellular space,nucleus,cytosol,membrane,CCR4-NOT complex,CCR4-NOT core complex	sp	9606	1	2	Human_Swissprot_Reviewed_May2022	>sp|A5YKK6|CNOT1_HUMAN CCR4-NOT transcription complex subunit 1 OS=Homo sapiens OX=9606 GN=CNOT1 PE=1 SV=2	37	40
CNOT1_HUMAN	CCR4-NOT transcription complex subunit 1	CNOT1	A5YKK6	TRUE	M1 STB d4 / Lau	M1 STB d4	Lau	10	A5YKK6	1317.39	1174.16	-0.166048	0.166048	-10.8719	0.891281	-0.125341	0.125341	-8.32124	0.916788	0	0.000265344	0.000132322	5.50979	0.0151967	A5YKK6	Homo sapiens	negative regulation of transcription from RNA polymerase II promoter,nuclear-transcribed mRNA poly(A) tail shortening,transcription, DNA-templated,DNA damage response, signal transduction by p53 class mediator resulting in cell cycle arrest,multicellular organism development,positive regulation of cytoplasmic mRNA processing body assembly,negative regulation of translation,negative regulation of …	RNA binding,protein binding,protein domain specific binding,estrogen receptor binding,protein complex scaffold,retinoic acid receptor binding,armadillo repeat domain binding,poly(A)-specific ribonuclease activity	cytoplasmic mRNA processing body,extracellular space,nucleus,cytosol,membrane,CCR4-NOT complex,CCR4-NOT core complex	sp	9606	1	2	Human_Swissprot_Reviewed_May2022	>sp|A5YKK6|CNOT1_HUMAN CCR4-NOT transcription complex subunit 1 OS=Homo sapiens OX=9606 GN=CNOT1 PE=1 SV=2	37	40
CNOT1_HUMAN	CCR4-NOT transcription complex subunit 1	CNOT1	A5YKK6	TRUE	M1 STB d6 / Lau	M1 STB d6	Lau	10	A5YKK6	1317.39	1411.24	0.0992887	0.0992887	7.12451	1.07125	-0.0335372	0.0335372	-2.29781	0.977022	0	0.1704	0.0269598	3.17947	0.0189925	A5YKK6	Homo sapiens	negative regulation of transcription from RNA polymerase II promoter,nuclear-transcribed mRNA poly(A) tail shortening,transcription, DNA-templated,DNA damage response, signal transduction by p53 class mediator resulting in cell cycle arrest,multicellular organism development,positive regulation of cytoplasmic mRNA processing body assembly,negative regulation of translation,negative regulation of …	RNA binding,protein binding,protein domain specific binding,estrogen receptor binding,protein complex scaffold,retinoic acid receptor binding,armadillo repeat domain binding,poly(A)-specific ribonuclease activity	cytoplasmic mRNA processing body,extracellular space,nucleus,cytosol,membrane,CCR4-NOT complex,CCR4-NOT core complex	sp	9606	1	2	Human_Swissprot_Reviewed_May2022	>sp|A5YKK6|CNOT1_HUMAN CCR4-NOT transcription complex subunit 1 OS=Homo sapiens OX=9606 GN=CNOT1 PE=1 SV=2	37	40
CNOT1_HUMAN	CCR4-NOT transcription complex subunit 1	CNOT1	A5YKK6	TRUE	M1 STB d8 / Lau	M1 STB d8	Lau	10	A5YKK6	1317.39	1426.81	0.115117	0.115117	8.30626	1.08306	0.150095	0.150095	10.9643	1.10964	0	0.0256459	0.00517796	2.24489	0.0280185	A5YKK6	Homo sapiens	negative regulation of transcription from RNA polymerase II promoter,nuclear-transcribed mRNA poly(A) tail shortening,transcription, DNA-templated,DNA damage response, signal transduction by p53 class mediator resulting in cell cycle arrest,multicellular organism development,positive regulation of cytoplasmic mRNA processing body assembly,negative regulation of translation,negative regulation of …	RNA binding,protein binding,protein domain specific binding,estrogen receptor binding,protein complex scaffold,retinoic acid receptor binding,armadillo repeat domain binding,poly(A)-specific ribonuclease activity	cytoplasmic mRNA processing body,extracellular space,nucleus,cytosol,membrane,CCR4-NOT complex,CCR4-NOT core complex	sp	9606	1	2	Human_Swissprot_Reviewed_May2022	>sp|A5YKK6|CNOT1_HUMAN CCR4-NOT transcription complex subunit 1 OS=Homo sapiens OX=9606 GN=CNOT1 PE=1 SV=2	37	40
CNOT1_HUMAN	CCR4-NOT transcription complex subunit 1	CNOT1	A5YKK6	TRUE	M1 CDX2 / M1 SZH	M1 CDX2	M1 SZH	12	A5YKK6	1654.58	1315.27	-0.331109	0.331109	-20.5075	0.794925	-0.204334	0.204334	-13.206	0.86794	0	0.00422069	0.00118137	5.18554	0.0420862	A5YKK6	Homo sapiens	negative regulation of transcription from RNA polymerase II promoter,nuclear-transcribed mRNA poly(A) tail shortening,transcription, DNA-templated,DNA damage response, signal transduction by p53 class mediator resulting in cell cycle arrest,multicellular organism development,positive regulation of cytoplasmic mRNA processing body assembly,negative regulation of translation,negative regulation of …	RNA binding,protein binding,protein domain specific binding,estrogen receptor binding,protein complex scaffold,retinoic acid receptor binding,armadillo repeat domain binding,poly(A)-specific ribonuclease activity	cytoplasmic mRNA processing body,extracellular space,nucleus,cytosol,membrane,CCR4-NOT complex,CCR4-NOT core complex	sp	9606	1	2	Human_Swissprot_Reviewed_May2022	>sp|A5YKK6|CNOT1_HUMAN CCR4-NOT transcription complex subunit 1 OS=Homo sapiens OX=9606 GN=CNOT1 PE=1 SV=2	37	40
CNOT1_HUMAN	CCR4-NOT transcription complex subunit 1	CNOT1	A5YKK6	TRUE	M1 STB d2 / M1 SZH	M1 STB d2	M1 SZH	10	A5YKK6	1654.58	1305.36	-0.342013	0.342013	-21.106	0.78894	-0.235055	0.235055	-15.0347	0.849653	0	0.0117797	0.00271559	4.62488	0.0583664	A5YKK6	Homo sapiens	negative regulation of transcription from RNA polymerase II promoter,nuclear-transcribed mRNA poly(A) tail shortening,transcription, DNA-templated,DNA damage response, signal transduction by p53 class mediator resulting in cell cycle arrest,multicellular organism development,positive regulation of cytoplasmic mRNA processing body assembly,negative regulation of translation,negative regulation of …	RNA binding,protein binding,protein domain specific binding,estrogen receptor binding,protein complex scaffold,retinoic acid receptor binding,armadillo repeat domain binding,poly(A)-specific ribonuclease activity	cytoplasmic mRNA processing body,extracellular space,nucleus,cytosol,membrane,CCR4-NOT complex,CCR4-NOT core complex	sp	9606	1	2	Human_Swissprot_Reviewed_May2022	>sp|A5YKK6|CNOT1_HUMAN CCR4-NOT transcription complex subunit 1 OS=Homo sapiens OX=9606 GN=CNOT1 PE=1 SV=2	37	40
CNOT1_HUMAN	CCR4-NOT transcription complex subunit 1	CNOT1	A5YKK6	TRUE	M1 STB d4 / M1 SZH	M1 STB d4	M1 SZH	10	A5YKK6	1654.58	1174.16	-0.494834	0.494834	-29.0357	0.709643	-0.31154	0.31154	-19.4219	0.805781	0	0.00104173	0.000386667	4.33059	0.0399062	A5YKK6	Homo sapiens	negative regulation of transcription from RNA polymerase II promoter,nuclear-transcribed mRNA poly(A) tail shortening,transcription, DNA-templated,DNA damage response, signal transduction by p53 class mediator resulting in cell cycle arrest,multicellular organism development,positive regulation of cytoplasmic mRNA processing body assembly,negative regulation of translation,negative regulation of …	RNA binding,protein binding,protein domain specific binding,estrogen receptor binding,protein complex scaffold,retinoic acid receptor binding,armadillo repeat domain binding,poly(A)-specific ribonuclease activity	cytoplasmic mRNA processing body,extracellular space,nucleus,cytosol,membrane,CCR4-NOT complex,CCR4-NOT core complex	sp	9606	1	2	Human_Swissprot_Reviewed_May2022	>sp|A5YKK6|CNOT1_HUMAN CCR4-NOT transcription complex subunit 1 OS=Homo sapiens OX=9606 GN=CNOT1 PE=1 SV=2	37	40
CNOT1_HUMAN	CCR4-NOT transcription complex subunit 1	CNOT1	A5YKK6	TRUE	M1 STB d6 / M1 SZH	M1 STB d6	M1 SZH	10	A5YKK6	1654.58	1411.24	-0.229497	0.229497	-14.7068	0.852932	-0.219737	0.219737	-14.1278	0.858722	0	0.00359899	0.00103891	4.80861	0.0415004	A5YKK6	Homo sapiens	negative regulation of transcription from RNA polymerase II promoter,nuclear-transcribed mRNA poly(A) tail shortening,transcription, DNA-templated,DNA damage response, signal transduction by p53 class mediator resulting in cell cycle arrest,multicellular organism development,positive regulation of cytoplasmic mRNA processing body assembly,negative regulation of translation,negative regulation of …	RNA binding,protein binding,protein domain specific binding,estrogen receptor binding,protein complex scaffold,retinoic acid receptor binding,armadillo repeat domain binding,poly(A)-specific ribonuclease activity	cytoplasmic mRNA processing body,extracellular space,nucleus,cytosol,membrane,CCR4-NOT complex,CCR4-NOT core complex	sp	9606	1	2	Human_Swissprot_Reviewed_May2022	>sp|A5YKK6|CNOT1_HUMAN CCR4-NOT transcription complex subunit 1 OS=Homo sapiens OX=9606 GN=CNOT1 PE=1 SV=2	37	40
CNOT1_HUMAN	CCR4-NOT transcription complex subunit 1	CNOT1	A5YKK6	TRUE	M1 STB d8 / M1 SZH	M1 STB d8	M1 SZH	10	A5YKK6	1654.58	1426.81	-0.213669	0.213669	-13.7659	0.862341	-0.0361044	0.0361044	-2.47151	0.975285	0	0.468481	0.0672829	5.4181	0.0463314	A5YKK6	Homo sapiens	negative regulation of transcription from RNA polymerase II promoter,nuclear-transcribed mRNA poly(A) tail shortening,transcription, DNA-templated,DNA damage response, signal transduction by p53 class mediator resulting in cell cycle arrest,multicellular organism development,positive regulation of cytoplasmic mRNA processing body assembly,negative regulation of translation,negative regulation of …	RNA binding,protein binding,protein domain specific binding,estrogen receptor binding,protein complex scaffold,retinoic acid receptor binding,armadillo repeat domain binding,poly(A)-specific ribonuclease activity	cytoplasmic mRNA processing body,extracellular space,nucleus,cytosol,membrane,CCR4-NOT complex,CCR4-NOT core complex	sp	9606	1	2	Human_Swissprot_Reviewed_May2022	>sp|A5YKK6|CNOT1_HUMAN CCR4-NOT transcription complex subunit 1 OS=Homo sapiens OX=9606 GN=CNOT1 PE=1 SV=2	37	40
CNOT1_HUMAN	CCR4-NOT transcription complex subunit 1	CNOT1	A5YKK6	TRUE	M1 STB d2 / M1 CDX2	M1 STB d2	M1 CDX2	10	A5YKK6	1315.27	1305.36	-0.0109042	0.0109042	-0.75297	0.99247	-0.0307212	0.0307212	-2.10692	0.978931	0	0.566102	0.0798812	2.36247	0.0463254	A5YKK6	Homo sapiens	negative regulation of transcription from RNA polymerase II promoter,nuclear-transcribed mRNA poly(A) tail shortening,transcription, DNA-templated,DNA damage response, signal transduction by p53 class mediator resulting in cell cycle arrest,multicellular organism development,positive regulation of cytoplasmic mRNA processing body assembly,negative regulation of translation,negative regulation of …	RNA binding,protein binding,protein domain specific binding,estrogen receptor binding,protein complex scaffold,retinoic acid receptor binding,armadillo repeat domain binding,poly(A)-specific ribonuclease activity	cytoplasmic mRNA processing body,extracellular space,nucleus,cytosol,membrane,CCR4-NOT complex,CCR4-NOT core complex	sp	9606	1	2	Human_Swissprot_Reviewed_May2022	>sp|A5YKK6|CNOT1_HUMAN CCR4-NOT transcription complex subunit 1 OS=Homo sapiens OX=9606 GN=CNOT1 PE=1 SV=2	37	40
CNOT1_HUMAN	CCR4-NOT transcription complex subunit 1	CNOT1	A5YKK6	TRUE	M1 STB d4 / M1 CDX2	M1 STB d4	M1 CDX2	10	A5YKK6	1315.27	1174.16	-0.163725	0.163725	-10.7283	0.892717	-0.107207	0.107207	-7.1616	0.928384	0	0.00337684	0.000987293	4.27459	0.0182186	A5YKK6	Homo sapiens	negative regulation of transcription from RNA polymerase II promoter,nuclear-transcribed mRNA poly(A) tail shortening,transcription, DNA-templated,DNA damage response, signal transduction by p53 class mediator resulting in cell cycle arrest,multicellular organism development,positive regulation of cytoplasmic mRNA processing body assembly,negative regulation of translation,negative regulation of …	RNA binding,protein binding,protein domain specific binding,estrogen receptor binding,protein complex scaffold,retinoic acid receptor binding,armadillo repeat domain binding,poly(A)-specific ribonuclease activity	cytoplasmic mRNA processing body,extracellular space,nucleus,cytosol,membrane,CCR4-NOT complex,CCR4-NOT core complex	sp	9606	1	2	Human_Swissprot_Reviewed_May2022	>sp|A5YKK6|CNOT1_HUMAN CCR4-NOT transcription complex subunit 1 OS=Homo sapiens OX=9606 GN=CNOT1 PE=1 SV=2	37	40
CNOT1_HUMAN	CCR4-NOT transcription complex subunit 1	CNOT1	A5YKK6	TRUE	M1 STB d6 / M1 CDX2	M1 STB d6	M1 CDX2	10	A5YKK6	1315.27	1411.24	0.101612	0.101612	7.29714	1.07297	-0.0154031	0.0154031	-1.06199	0.98938	0	0.515684	0.0734162	3.73854	0.021487	A5YKK6	Homo sapiens	negative regulation of transcription from RNA polymerase II promoter,nuclear-transcribed mRNA poly(A) tail shortening,transcription, DNA-templated,DNA damage response, signal transduction by p53 class mediator resulting in cell cycle arrest,multicellular organism development,positive regulation of cytoplasmic mRNA processing body assembly,negative regulation of translation,negative regulation of …	RNA binding,protein binding,protein domain specific binding,estrogen receptor binding,protein complex scaffold,retinoic acid receptor binding,armadillo repeat domain binding,poly(A)-specific ribonuclease activity	cytoplasmic mRNA processing body,extracellular space,nucleus,cytosol,membrane,CCR4-NOT complex,CCR4-NOT core complex	sp	9606	1	2	Human_Swissprot_Reviewed_May2022	>sp|A5YKK6|CNOT1_HUMAN CCR4-NOT transcription complex subunit 1 OS=Homo sapiens OX=9606 GN=CNOT1 PE=1 SV=2	37	40
CNOT1_HUMAN	CCR4-NOT transcription complex subunit 1	CNOT1	A5YKK6	TRUE	M1 STB d8 / M1 CDX2	M1 STB d8	M1 CDX2	10	A5YKK6	1315.27	1426.81	0.11744	0.11744	8.4808	1.08481	0.168229	0.168229	12.3678	1.12368	0	0.0144629	0.00321549	2.7012	0.029766	A5YKK6	Homo sapiens	negative regulation of transcription from RNA polymerase II promoter,nuclear-transcribed mRNA poly(A) tail shortening,transcription, DNA-templated,DNA damage response, signal transduction by p53 class mediator resulting in cell cycle arrest,multicellular organism development,positive regulation of cytoplasmic mRNA processing body assembly,negative regulation of translation,negative regulation of …	RNA binding,protein binding,protein domain specific binding,estrogen receptor binding,protein complex scaffold,retinoic acid receptor binding,armadillo repeat domain binding,poly(A)-specific ribonuclease activity	cytoplasmic mRNA processing body,extracellular space,nucleus,cytosol,membrane,CCR4-NOT complex,CCR4-NOT core complex	sp	9606	1	2	Human_Swissprot_Reviewed_May2022	>sp|A5YKK6|CNOT1_HUMAN CCR4-NOT transcription complex subunit 1 OS=Homo sapiens OX=9606 GN=CNOT1 PE=1 SV=2	37	40
CNOT1_HUMAN	CCR4-NOT transcription complex subunit 1	CNOT1	A5YKK6	TRUE	M1 STB d4 / M1 STB d2	M1 STB d4	M1 STB d2	8	A5YKK6	1305.36	1174.16	-0.152821	0.152821	-10.051	0.89949	-0.0764853	0.0764853	-5.16348	0.948365	0	0.226446	0.0348185	2.00527	0.0443543	A5YKK6	Homo sapiens	negative regulation of transcription from RNA polymerase II promoter,nuclear-transcribed mRNA poly(A) tail shortening,transcription, DNA-templated,DNA damage response, signal transduction by p53 class mediator resulting in cell cycle arrest,multicellular organism development,positive regulation of cytoplasmic mRNA processing body assembly,negative regulation of translation,negative regulation of …	RNA binding,protein binding,protein domain specific binding,estrogen receptor binding,protein complex scaffold,retinoic acid receptor binding,armadillo repeat domain binding,poly(A)-specific ribonuclease activity	cytoplasmic mRNA processing body,extracellular space,nucleus,cytosol,membrane,CCR4-NOT complex,CCR4-NOT core complex	sp	9606	1	2	Human_Swissprot_Reviewed_May2022	>sp|A5YKK6|CNOT1_HUMAN CCR4-NOT transcription complex subunit 1 OS=Homo sapiens OX=9606 GN=CNOT1 PE=1 SV=2	37	40
CNOT1_HUMAN	CCR4-NOT transcription complex subunit 1	CNOT1	A5YKK6	TRUE	M1 STB d6 / M1 STB d2	M1 STB d6	M1 STB d2	8	A5YKK6	1305.36	1411.24	0.112516	0.112516	8.11119	1.08111	0.015318	0.015318	1.06742	1.01067	0	0.76674	0.10509	2.24226	0.0457938	A5YKK6	Homo sapiens	negative regulation of transcription from RNA polymerase II promoter,nuclear-transcribed mRNA poly(A) tail shortening,transcription, DNA-templated,DNA damage response, signal transduction by p53 class mediator resulting in cell cycle arrest,multicellular organism development,positive regulation of cytoplasmic mRNA processing body assembly,negative regulation of translation,negative regulation of …	RNA binding,protein binding,protein domain specific binding,estrogen receptor binding,protein complex scaffold,retinoic acid receptor binding,armadillo repeat domain binding,poly(A)-specific ribonuclease activity	cytoplasmic mRNA processing body,extracellular space,nucleus,cytosol,membrane,CCR4-NOT complex,CCR4-NOT core complex	sp	9606	1	2	Human_Swissprot_Reviewed_May2022	>sp|A5YKK6|CNOT1_HUMAN CCR4-NOT transcription complex subunit 1 OS=Homo sapiens OX=9606 GN=CNOT1 PE=1 SV=2	37	40
CNOT1_HUMAN	CCR4-NOT transcription complex subunit 1	CNOT1	A5YKK6	TRUE	M1 STB d8 / M1 STB d2	M1 STB d8	M1 STB d2	8	A5YKK6	1305.36	1426.81	0.128344	0.128344	9.30382	1.09304	0.19895	0.19895	14.7863	1.14786	0	0.0306219	0.0060186	2.89647	0.0502135	A5YKK6	Homo sapiens	negative regulation of transcription from RNA polymerase II promoter,nuclear-transcribed mRNA poly(A) tail shortening,transcription, DNA-templated,DNA damage response, signal transduction by p53 class mediator resulting in cell cycle arrest,multicellular organism development,positive regulation of cytoplasmic mRNA processing body assembly,negative regulation of translation,negative regulation of …	RNA binding,protein binding,protein domain specific binding,estrogen receptor binding,protein complex scaffold,retinoic acid receptor binding,armadillo repeat domain binding,poly(A)-specific ribonuclease activity	cytoplasmic mRNA processing body,extracellular space,nucleus,cytosol,membrane,CCR4-NOT complex,CCR4-NOT core complex	sp	9606	1	2	Human_Swissprot_Reviewed_May2022	>sp|A5YKK6|CNOT1_HUMAN CCR4-NOT transcription complex subunit 1 OS=Homo sapiens OX=9606 GN=CNOT1 PE=1 SV=2	37	40
CNOT1_HUMAN	CCR4-NOT transcription complex subunit 1	CNOT1	A5YKK6	TRUE	M1 STB d6 / M1 STB d4	M1 STB d6	M1 STB d4	8	A5YKK6	1174.16	1411.24	0.265337	0.265337	20.1917	1.20192	0.0918033	0.0918033	6.57014	1.0657	0	0.0278528	0.00555345	2.12801	0.0168211	A5YKK6	Homo sapiens	negative regulation of transcription from RNA polymerase II promoter,nuclear-transcribed mRNA poly(A) tail shortening,transcription, DNA-templated,DNA damage response, signal transduction by p53 class mediator resulting in cell cycle arrest,multicellular organism development,positive regulation of cytoplasmic mRNA processing body assembly,negative regulation of translation,negative regulation of …	RNA binding,protein binding,protein domain specific binding,estrogen receptor binding,protein complex scaffold,retinoic acid receptor binding,armadillo repeat domain binding,poly(A)-specific ribonuclease activity	cytoplasmic mRNA processing body,extracellular space,nucleus,cytosol,membrane,CCR4-NOT complex,CCR4-NOT core complex	sp	9606	1	2	Human_Swissprot_Reviewed_May2022	>sp|A5YKK6|CNOT1_HUMAN CCR4-NOT transcription complex subunit 1 OS=Homo sapiens OX=9606 GN=CNOT1 PE=1 SV=2	37	40
CNOT1_HUMAN	CCR4-NOT transcription complex subunit 1	CNOT1	A5YKK6	TRUE	M1 STB d8 / M1 STB d4	M1 STB d8	M1 STB d4	8	A5YKK6	1174.16	1426.81	0.281165	0.281165	21.5176	1.21518	0.275436	0.275436	21.036	1.21036	0	0.0120251	0.00276184	1.84435	0.0265946	A5YKK6	Homo sapiens	negative regulation of transcription from RNA polymerase II promoter,nuclear-transcribed mRNA poly(A) tail shortening,transcription, DNA-templated,DNA damage response, signal transduction by p53 class mediator resulting in cell cycle arrest,multicellular organism development,positive regulation of cytoplasmic mRNA processing body assembly,negative regulation of translation,negative regulation of …	RNA binding,protein binding,protein domain specific binding,estrogen receptor binding,protein complex scaffold,retinoic acid receptor binding,armadillo repeat domain binding,poly(A)-specific ribonuclease activity	cytoplasmic mRNA processing body,extracellular space,nucleus,cytosol,membrane,CCR4-NOT complex,CCR4-NOT core complex	sp	9606	1	2	Human_Swissprot_Reviewed_May2022	>sp|A5YKK6|CNOT1_HUMAN CCR4-NOT transcription complex subunit 1 OS=Homo sapiens OX=9606 GN=CNOT1 PE=1 SV=2	37	40
CNOT1_HUMAN	CCR4-NOT transcription complex subunit 1	CNOT1	A5YKK6	TRUE	M1 STB d8 / M1 STB d6	M1 STB d8	M1 STB d6	8	A5YKK6	1411.24	1426.81	0.015828	0.015828	1.10316	1.01103	0.183632	0.183632	13.574	1.13574	0	0.0164313	0.00357531	2.31643	0.0289317	A5YKK6	Homo sapiens	negative regulation of transcription from RNA polymerase II promoter,nuclear-transcribed mRNA poly(A) tail shortening,transcription, DNA-templated,DNA damage response, signal transduction by p53 class mediator resulting in cell cycle arrest,multicellular organism development,positive regulation of cytoplasmic mRNA processing body assembly,negative regulation of translation,negative regulation of …	RNA binding,protein binding,protein domain specific binding,estrogen receptor binding,protein complex scaffold,retinoic acid receptor binding,armadillo repeat domain binding,poly(A)-specific ribonuclease activity	cytoplasmic mRNA processing body,extracellular space,nucleus,cytosol,membrane,CCR4-NOT complex,CCR4-NOT core complex	sp	9606	1	2	Human_Swissprot_Reviewed_May2022	>sp|A5YKK6|CNOT1_HUMAN CCR4-NOT transcription complex subunit 1 OS=Homo sapiens OX=9606 GN=CNOT1 PE=1 SV=2	37	40
NALP2_HUMAN	NACHT, LRR and PYD domains-containing protein 2	NLRP2	Q9NX02	TRUE	Lau / Control	Lau	Control	12	Q9NX02	5969.37	476.876	-3.64589	3.64589	-92.0113	0.079887	-3.53416	3.53416	-91.368	0.0863202	0	4.09849e-11	4.52681e-09	4.22172	0.0075584	Q9NX02	Homo sapiens	apoptotic process,inflammatory response,negative regulation of NF-kappaB transcription factor activity,positive regulation of cysteine-type endopeptidase activity involved in apoptotic process,innate immune response,positive regulation of interleukin-1 beta secretion,regulation of cytokine production,regulation of I-kappaB kinase/NF-kappaB signaling,negative regulation of inflammatory response,in…	protein binding,ATP binding,Pyrin domain binding	cytoplasm,Golgi apparatus,cytosol,intracellular membrane-bounded organelle,nuclear chromosome, telomeric region	sp	9606	1	1	Human_Swissprot_Reviewed_May2022	>sp|Q9NX02|NALP2_HUMAN NACHT, LRR and PYD domains-containing protein 2 OS=Homo sapiens OX=9606 GN=NLRP2 PE=1 SV=1	39	52
MP3B2_HUMAN;MLP3B_HUMAN;MLP3A_HUMAN	Microtubule-associated proteins 1A/1B light chain 3 beta 2;Microtubule-associated proteins 1A/1B light chain 3B;Microtubule-associated proteins 1A/1B light chain 3A	MAP1LC3B2;MAP1LC3B;MAP1LC3A	A6NCE7;Q9GZQ8;Q9H492	TRUE	M1 SZH / Control	M1 SZH	Control	12	A6NCE7;Q9GZQ8;Q9H492	1136.76	1256.84	0.144881	0.144881	10.564	1.10564	-0.0149794	0.0149794	-1.03292	0.989671	0	0.600006	0.0842019	6.20619	0.0271182	A6NCE7;Q9GZQ8;Q9H492	Homo sapiens	autophagosome assembly,mitophagy,cellular response to nitrogen starvation;autophagosome assembly,mitophagy,autophagy,cellular response to nitrogen starvation,cellular response to starvation,macroautophagy,autophagosome maturation;autophagosome assembly,mitophagy,cellular response to nitrogen starvation,cellular response to starvation,response to iron(II) ion,response to lead ion,macroautophagy,ce…	microtubule binding;protein binding,ubiquitin protein ligase binding,microtubule binding;protein binding,phospholipid binding,phosphatidylethanolamine binding,ubiquitin protein ligase binding,microtubule binding	autophagosome membrane,cytosol,microtubule,endomembrane system,cytoplasmic vesicle;autophagosome membrane,intracellular,mitochondrion,autophagosome,cytosol,microtubule,axoneme,endomembrane system,organelle membrane,cytoplasmic vesicle;autophagosome membrane,late endosome,autophagosome,cytosol,microtubule,organelle membrane,autolysosome	sp	9606	1	1;3;2	Human_Swissprot_Reviewed_May2022	>sp|A6NCE7|MP3B2_HUMAN Microtubule-associated proteins 1A/1B light chain 3 beta 2 OS=Homo sapiens OX=9606 GN=MAP1LC3B2 PE=1 SV=1;>sp|Q9GZQ8|MLP3B_HUMAN Microtubule-associated proteins 1A/1B light chain 3B OS=Homo sapiens OX=9606 GN=MAP1LC3B PE=1 SV=3;>sp|Q9H492|MLP3A_HUMAN Microtubule-associated proteins 1A/1B light chain 3A OS=Homo sapiens OX=9606 GN=MAP1LC3A PE=1 SV=2	1	1
MP3B2_HUMAN;MLP3B_HUMAN;MLP3A_HUMAN	Microtubule-associated proteins 1A/1B light chain 3 beta 2;Microtubule-associated proteins 1A/1B light chain 3B;Microtubule-associated proteins 1A/1B light chain 3A	MAP1LC3B2;MAP1LC3B;MAP1LC3A	A6NCE7;Q9GZQ8;Q9H492	TRUE	M1 CDX2 / Control	M1 CDX2	Control	12	A6NCE7;Q9GZQ8;Q9H492	1136.76	2815.31	1.30837	1.30837	147.661	2.47661	1.2026	1.2026	130.154	2.30154	0	3.38636e-08	2.37094e-07	5.87548	0.0323771	A6NCE7;Q9GZQ8;Q9H492	Homo sapiens	autophagosome assembly,mitophagy,cellular response to nitrogen starvation;autophagosome assembly,mitophagy,autophagy,cellular response to nitrogen starvation,cellular response to starvation,macroautophagy,autophagosome maturation;autophagosome assembly,mitophagy,cellular response to nitrogen starvation,cellular response to starvation,response to iron(II) ion,response to lead ion,macroautophagy,ce…	microtubule binding;protein binding,ubiquitin protein ligase binding,microtubule binding;protein binding,phospholipid binding,phosphatidylethanolamine binding,ubiquitin protein ligase binding,microtubule binding	autophagosome membrane,cytosol,microtubule,endomembrane system,cytoplasmic vesicle;autophagosome membrane,intracellular,mitochondrion,autophagosome,cytosol,microtubule,axoneme,endomembrane system,organelle membrane,cytoplasmic vesicle;autophagosome membrane,late endosome,autophagosome,cytosol,microtubule,organelle membrane,autolysosome	sp	9606	1	1;3;2	Human_Swissprot_Reviewed_May2022	>sp|A6NCE7|MP3B2_HUMAN Microtubule-associated proteins 1A/1B light chain 3 beta 2 OS=Homo sapiens OX=9606 GN=MAP1LC3B2 PE=1 SV=1;>sp|Q9GZQ8|MLP3B_HUMAN Microtubule-associated proteins 1A/1B light chain 3B OS=Homo sapiens OX=9606 GN=MAP1LC3B PE=1 SV=3;>sp|Q9H492|MLP3A_HUMAN Microtubule-associated proteins 1A/1B light chain 3A OS=Homo sapiens OX=9606 GN=MAP1LC3A PE=1 SV=2	1	1
MP3B2_HUMAN;MLP3B_HUMAN;MLP3A_HUMAN	Microtubule-associated proteins 1A/1B light chain 3 beta 2;Microtubule-associated proteins 1A/1B light chain 3B;Microtubule-associated proteins 1A/1B light chain 3A	MAP1LC3B2;MAP1LC3B;MAP1LC3A	A6NCE7;Q9GZQ8;Q9H492	TRUE	M1 STB d2 / Control	M1 STB d2	Control	10	A6NCE7;Q9GZQ8;Q9H492	1136.76	4545.96	1.99966	1.99966	299.906	3.99906	1.83703	1.83703	257.273	3.57273	0	0.00156524	0.000533852	1.77263	0.0519968	A6NCE7;Q9GZQ8;Q9H492	Homo sapiens	autophagosome assembly,mitophagy,cellular response to nitrogen starvation;autophagosome assembly,mitophagy,autophagy,cellular response to nitrogen starvation,cellular response to starvation,macroautophagy,autophagosome maturation;autophagosome assembly,mitophagy,cellular response to nitrogen starvation,cellular response to starvation,response to iron(II) ion,response to lead ion,macroautophagy,ce…	microtubule binding;protein binding,ubiquitin protein ligase binding,microtubule binding;protein binding,phospholipid binding,phosphatidylethanolamine binding,ubiquitin protein ligase binding,microtubule binding	autophagosome membrane,cytosol,microtubule,endomembrane system,cytoplasmic vesicle;autophagosome membrane,intracellular,mitochondrion,autophagosome,cytosol,microtubule,axoneme,endomembrane system,organelle membrane,cytoplasmic vesicle;autophagosome membrane,late endosome,autophagosome,cytosol,microtubule,organelle membrane,autolysosome	sp	9606	1	1;3;2	Human_Swissprot_Reviewed_May2022	>sp|A6NCE7|MP3B2_HUMAN Microtubule-associated proteins 1A/1B light chain 3 beta 2 OS=Homo sapiens OX=9606 GN=MAP1LC3B2 PE=1 SV=1;>sp|Q9GZQ8|MLP3B_HUMAN Microtubule-associated proteins 1A/1B light chain 3B OS=Homo sapiens OX=9606 GN=MAP1LC3B PE=1 SV=3;>sp|Q9H492|MLP3A_HUMAN Microtubule-associated proteins 1A/1B light chain 3A OS=Homo sapiens OX=9606 GN=MAP1LC3A PE=1 SV=2	1	1
MP3B2_HUMAN;MLP3B_HUMAN;MLP3A_HUMAN	Microtubule-associated proteins 1A/1B light chain 3 beta 2;Microtubule-associated proteins 1A/1B light chain 3B;Microtubule-associated proteins 1A/1B light chain 3A	MAP1LC3B2;MAP1LC3B;MAP1LC3A	A6NCE7;Q9GZQ8;Q9H492	TRUE	M1 STB d4 / Control	M1 STB d4	Control	10	A6NCE7;Q9GZQ8;Q9H492	1136.76	3627.69	1.67413	1.67413	219.126	3.19126	1.59423	1.59423	201.933	3.01933	0	5.5644e-08	3.27276e-07	4.56144	0.0240823	A6NCE7;Q9GZQ8;Q9H492	Homo sapiens	autophagosome assembly,mitophagy,cellular response to nitrogen starvation;autophagosome assembly,mitophagy,autophagy,cellular response to nitrogen starvation,cellular response to starvation,macroautophagy,autophagosome maturation;autophagosome assembly,mitophagy,cellular response to nitrogen starvation,cellular response to starvation,response to iron(II) ion,response to lead ion,macroautophagy,ce…	microtubule binding;protein binding,ubiquitin protein ligase binding,microtubule binding;protein binding,phospholipid binding,phosphatidylethanolamine binding,ubiquitin protein ligase binding,microtubule binding	autophagosome membrane,cytosol,microtubule,endomembrane system,cytoplasmic vesicle;autophagosome membrane,intracellular,mitochondrion,autophagosome,cytosol,microtubule,axoneme,endomembrane system,organelle membrane,cytoplasmic vesicle;autophagosome membrane,late endosome,autophagosome,cytosol,microtubule,organelle membrane,autolysosome	sp	9606	1	1;3;2	Human_Swissprot_Reviewed_May2022	>sp|A6NCE7|MP3B2_HUMAN Microtubule-associated proteins 1A/1B light chain 3 beta 2 OS=Homo sapiens OX=9606 GN=MAP1LC3B2 PE=1 SV=1;>sp|Q9GZQ8|MLP3B_HUMAN Microtubule-associated proteins 1A/1B light chain 3B OS=Homo sapiens OX=9606 GN=MAP1LC3B PE=1 SV=3;>sp|Q9H492|MLP3A_HUMAN Microtubule-associated proteins 1A/1B light chain 3A OS=Homo sapiens OX=9606 GN=MAP1LC3A PE=1 SV=2	1	1
MP3B2_HUMAN;MLP3B_HUMAN;MLP3A_HUMAN	Microtubule-associated proteins 1A/1B light chain 3 beta 2;Microtubule-associated proteins 1A/1B light chain 3B;Microtubule-associated proteins 1A/1B light chain 3A	MAP1LC3B2;MAP1LC3B;MAP1LC3A	A6NCE7;Q9GZQ8;Q9H492	TRUE	M1 STB d6 / Control	M1 STB d6	Control	10	A6NCE7;Q9GZQ8;Q9H492	1136.76	2008.21	0.820988	0.820988	76.6616	1.76662	0.66471	0.66471	58.525	1.58525	0	4.68966e-07	1.31087e-06	5.90035	0.0282901	A6NCE7;Q9GZQ8;Q9H492	Homo sapiens	autophagosome assembly,mitophagy,cellular response to nitrogen starvation;autophagosome assembly,mitophagy,autophagy,cellular response to nitrogen starvation,cellular response to starvation,macroautophagy,autophagosome maturation;autophagosome assembly,mitophagy,cellular response to nitrogen starvation,cellular response to starvation,response to iron(II) ion,response to lead ion,macroautophagy,ce…	microtubule binding;protein binding,ubiquitin protein ligase binding,microtubule binding;protein binding,phospholipid binding,phosphatidylethanolamine binding,ubiquitin protein ligase binding,microtubule binding	autophagosome membrane,cytosol,microtubule,endomembrane system,cytoplasmic vesicle;autophagosome membrane,intracellular,mitochondrion,autophagosome,cytosol,microtubule,axoneme,endomembrane system,organelle membrane,cytoplasmic vesicle;autophagosome membrane,late endosome,autophagosome,cytosol,microtubule,organelle membrane,autolysosome	sp	9606	1	1;3;2	Human_Swissprot_Reviewed_May2022	>sp|A6NCE7|MP3B2_HUMAN Microtubule-associated proteins 1A/1B light chain 3 beta 2 OS=Homo sapiens OX=9606 GN=MAP1LC3B2 PE=1 SV=1;>sp|Q9GZQ8|MLP3B_HUMAN Microtubule-associated proteins 1A/1B light chain 3B OS=Homo sapiens OX=9606 GN=MAP1LC3B PE=1 SV=3;>sp|Q9H492|MLP3A_HUMAN Microtubule-associated proteins 1A/1B light chain 3A OS=Homo sapiens OX=9606 GN=MAP1LC3A PE=1 SV=2	1	1
MP3B2_HUMAN;MLP3B_HUMAN;MLP3A_HUMAN	Microtubule-associated proteins 1A/1B light chain 3 beta 2;Microtubule-associated proteins 1A/1B light chain 3B;Microtubule-associated proteins 1A/1B light chain 3A	MAP1LC3B2;MAP1LC3B;MAP1LC3A	A6NCE7;Q9GZQ8;Q9H492	TRUE	M1 STB d8 / Control	M1 STB d8	Control	10	A6NCE7;Q9GZQ8;Q9H492	1136.76	2561.22	1.17191	1.17191	125.309	2.25309	0.970784	0.970784	95.9906	1.95991	0	1.06628e-06	2.28756e-06	4.97503	0.0341621	A6NCE7;Q9GZQ8;Q9H492	Homo sapiens	autophagosome assembly,mitophagy,cellular response to nitrogen starvation;autophagosome assembly,mitophagy,autophagy,cellular response to nitrogen starvation,cellular response to starvation,macroautophagy,autophagosome maturation;autophagosome assembly,mitophagy,cellular response to nitrogen starvation,cellular response to starvation,response to iron(II) ion,response to lead ion,macroautophagy,ce…	microtubule binding;protein binding,ubiquitin protein ligase binding,microtubule binding;protein binding,phospholipid binding,phosphatidylethanolamine binding,ubiquitin protein ligase binding,microtubule binding	autophagosome membrane,cytosol,microtubule,endomembrane system,cytoplasmic vesicle;autophagosome membrane,intracellular,mitochondrion,autophagosome,cytosol,microtubule,axoneme,endomembrane system,organelle membrane,cytoplasmic vesicle;autophagosome membrane,late endosome,autophagosome,cytosol,microtubule,organelle membrane,autolysosome	sp	9606	1	1;3;2	Human_Swissprot_Reviewed_May2022	>sp|A6NCE7|MP3B2_HUMAN Microtubule-associated proteins 1A/1B light chain 3 beta 2 OS=Homo sapiens OX=9606 GN=MAP1LC3B2 PE=1 SV=1;>sp|Q9GZQ8|MLP3B_HUMAN Microtubule-associated proteins 1A/1B light chain 3B OS=Homo sapiens OX=9606 GN=MAP1LC3B PE=1 SV=3;>sp|Q9H492|MLP3A_HUMAN Microtubule-associated proteins 1A/1B light chain 3A OS=Homo sapiens OX=9606 GN=MAP1LC3A PE=1 SV=2	1	1
MP3B2_HUMAN;MLP3B_HUMAN;MLP3A_HUMAN	Microtubule-associated proteins 1A/1B light chain 3 beta 2;Microtubule-associated proteins 1A/1B light chain 3B;Microtubule-associated proteins 1A/1B light chain 3A	MAP1LC3B2;MAP1LC3B;MAP1LC3A	A6NCE7;Q9GZQ8;Q9H492	TRUE	M1 SZH / Lau	M1 SZH	Lau	12	A6NCE7;Q9GZQ8;Q9H492	1261.92	1256.84	-0.00581603	0.00581603	-0.402325	0.995977	-0.0300525	0.0300525	-2.06154	0.979385	0	0.16434	0.0260987	5.25306	0.0186042	A6NCE7;Q9GZQ8;Q9H492	Homo sapiens	autophagosome assembly,mitophagy,cellular response to nitrogen starvation;autophagosome assembly,mitophagy,autophagy,cellular response to nitrogen starvation,cellular response to starvation,macroautophagy,autophagosome maturation;autophagosome assembly,mitophagy,cellular response to nitrogen starvation,cellular response to starvation,response to iron(II) ion,response to lead ion,macroautophagy,ce…	microtubule binding;protein binding,ubiquitin protein ligase binding,microtubule binding;protein binding,phospholipid binding,phosphatidylethanolamine binding,ubiquitin protein ligase binding,microtubule binding	autophagosome membrane,cytosol,microtubule,endomembrane system,cytoplasmic vesicle;autophagosome membrane,intracellular,mitochondrion,autophagosome,cytosol,microtubule,axoneme,endomembrane system,organelle membrane,cytoplasmic vesicle;autophagosome membrane,late endosome,autophagosome,cytosol,microtubule,organelle membrane,autolysosome	sp	9606	1	1;3;2	Human_Swissprot_Reviewed_May2022	>sp|A6NCE7|MP3B2_HUMAN Microtubule-associated proteins 1A/1B light chain 3 beta 2 OS=Homo sapiens OX=9606 GN=MAP1LC3B2 PE=1 SV=1;>sp|Q9GZQ8|MLP3B_HUMAN Microtubule-associated proteins 1A/1B light chain 3B OS=Homo sapiens OX=9606 GN=MAP1LC3B PE=1 SV=3;>sp|Q9H492|MLP3A_HUMAN Microtubule-associated proteins 1A/1B light chain 3A OS=Homo sapiens OX=9606 GN=MAP1LC3A PE=1 SV=2	1	1
MP3B2_HUMAN;MLP3B_HUMAN;MLP3A_HUMAN	Microtubule-associated proteins 1A/1B light chain 3 beta 2;Microtubule-associated proteins 1A/1B light chain 3B;Microtubule-associated proteins 1A/1B light chain 3A	MAP1LC3B2;MAP1LC3B;MAP1LC3A	A6NCE7;Q9GZQ8;Q9H492	TRUE	M1 CDX2 / Lau	M1 CDX2	Lau	12	A6NCE7;Q9GZQ8;Q9H492	1261.92	2815.31	1.15767	1.15767	123.097	2.23097	1.18752	1.18752	127.762	2.27762	0	4.71664e-06	6.48093e-06	3.53951	0.0256709	A6NCE7;Q9GZQ8;Q9H492	Homo sapiens	autophagosome assembly,mitophagy,cellular response to nitrogen starvation;autophagosome assembly,mitophagy,autophagy,cellular response to nitrogen starvation,cellular response to starvation,macroautophagy,autophagosome maturation;autophagosome assembly,mitophagy,cellular response to nitrogen starvation,cellular response to starvation,response to iron(II) ion,response to lead ion,macroautophagy,ce…	microtubule binding;protein binding,ubiquitin protein ligase binding,microtubule binding;protein binding,phospholipid binding,phosphatidylethanolamine binding,ubiquitin protein ligase binding,microtubule binding	autophagosome membrane,cytosol,microtubule,endomembrane system,cytoplasmic vesicle;autophagosome membrane,intracellular,mitochondrion,autophagosome,cytosol,microtubule,axoneme,endomembrane system,organelle membrane,cytoplasmic vesicle;autophagosome membrane,late endosome,autophagosome,cytosol,microtubule,organelle membrane,autolysosome	sp	9606	1	1;3;2	Human_Swissprot_Reviewed_May2022	>sp|A6NCE7|MP3B2_HUMAN Microtubule-associated proteins 1A/1B light chain 3 beta 2 OS=Homo sapiens OX=9606 GN=MAP1LC3B2 PE=1 SV=1;>sp|Q9GZQ8|MLP3B_HUMAN Microtubule-associated proteins 1A/1B light chain 3B OS=Homo sapiens OX=9606 GN=MAP1LC3B PE=1 SV=3;>sp|Q9H492|MLP3A_HUMAN Microtubule-associated proteins 1A/1B light chain 3A OS=Homo sapiens OX=9606 GN=MAP1LC3A PE=1 SV=2	1	1
MP3B2_HUMAN;MLP3B_HUMAN;MLP3A_HUMAN	Microtubule-associated proteins 1A/1B light chain 3 beta 2;Microtubule-associated proteins 1A/1B light chain 3B;Microtubule-associated proteins 1A/1B light chain 3A	MAP1LC3B2;MAP1LC3B;MAP1LC3A	A6NCE7;Q9GZQ8;Q9H492	TRUE	M1 STB d2 / Lau	M1 STB d2	Lau	10	A6NCE7;Q9GZQ8;Q9H492	1261.92	4545.96	1.84896	1.84896	260.241	3.60241	1.82195	1.82195	253.559	3.53559	0	0.00577404	0.00152126	1.31951	0.048108	A6NCE7;Q9GZQ8;Q9H492	Homo sapiens	autophagosome assembly,mitophagy,cellular response to nitrogen starvation;autophagosome assembly,mitophagy,autophagy,cellular response to nitrogen starvation,cellular response to starvation,macroautophagy,autophagosome maturation;autophagosome assembly,mitophagy,cellular response to nitrogen starvation,cellular response to starvation,response to iron(II) ion,response to lead ion,macroautophagy,ce…	microtubule binding;protein binding,ubiquitin protein ligase binding,microtubule binding;protein binding,phospholipid binding,phosphatidylethanolamine binding,ubiquitin protein ligase binding,microtubule binding	autophagosome membrane,cytosol,microtubule,endomembrane system,cytoplasmic vesicle;autophagosome membrane,intracellular,mitochondrion,autophagosome,cytosol,microtubule,axoneme,endomembrane system,organelle membrane,cytoplasmic vesicle;autophagosome membrane,late endosome,autophagosome,cytosol,microtubule,organelle membrane,autolysosome	sp	9606	1	1;3;2	Human_Swissprot_Reviewed_May2022	>sp|A6NCE7|MP3B2_HUMAN Microtubule-associated proteins 1A/1B light chain 3 beta 2 OS=Homo sapiens OX=9606 GN=MAP1LC3B2 PE=1 SV=1;>sp|Q9GZQ8|MLP3B_HUMAN Microtubule-associated proteins 1A/1B light chain 3B OS=Homo sapiens OX=9606 GN=MAP1LC3B PE=1 SV=3;>sp|Q9H492|MLP3A_HUMAN Microtubule-associated proteins 1A/1B light chain 3A OS=Homo sapiens OX=9606 GN=MAP1LC3A PE=1 SV=2	1	1
MP3B2_HUMAN;MLP3B_HUMAN;MLP3A_HUMAN	Microtubule-associated proteins 1A/1B light chain 3 beta 2;Microtubule-associated proteins 1A/1B light chain 3B;Microtubule-associated proteins 1A/1B light chain 3A	MAP1LC3B2;MAP1LC3B;MAP1LC3A	A6NCE7;Q9GZQ8;Q9H492	TRUE	M1 STB d4 / Lau	M1 STB d4	Lau	10	A6NCE7;Q9GZQ8;Q9H492	1261.92	3627.69	1.52343	1.52343	187.473	2.87473	1.57915	1.57915	198.795	2.98795	0	5.71628e-08	3.32748e-07	3.86668	0.0138086	A6NCE7;Q9GZQ8;Q9H492	Homo sapiens	autophagosome assembly,mitophagy,cellular response to nitrogen starvation;autophagosome assembly,mitophagy,autophagy,cellular response to nitrogen starvation,cellular response to starvation,macroautophagy,autophagosome maturation;autophagosome assembly,mitophagy,cellular response to nitrogen starvation,cellular response to starvation,response to iron(II) ion,response to lead ion,macroautophagy,ce…	microtubule binding;protein binding,ubiquitin protein ligase binding,microtubule binding;protein binding,phospholipid binding,phosphatidylethanolamine binding,ubiquitin protein ligase binding,microtubule binding	autophagosome membrane,cytosol,microtubule,endomembrane system,cytoplasmic vesicle;autophagosome membrane,intracellular,mitochondrion,autophagosome,cytosol,microtubule,axoneme,endomembrane system,organelle membrane,cytoplasmic vesicle;autophagosome membrane,late endosome,autophagosome,cytosol,microtubule,organelle membrane,autolysosome	sp	9606	1	1;3;2	Human_Swissprot_Reviewed_May2022	>sp|A6NCE7|MP3B2_HUMAN Microtubule-associated proteins 1A/1B light chain 3 beta 2 OS=Homo sapiens OX=9606 GN=MAP1LC3B2 PE=1 SV=1;>sp|Q9GZQ8|MLP3B_HUMAN Microtubule-associated proteins 1A/1B light chain 3B OS=Homo sapiens OX=9606 GN=MAP1LC3B PE=1 SV=3;>sp|Q9H492|MLP3A_HUMAN Microtubule-associated proteins 1A/1B light chain 3A OS=Homo sapiens OX=9606 GN=MAP1LC3A PE=1 SV=2	1	1
MP3B2_HUMAN;MLP3B_HUMAN;MLP3A_HUMAN	Microtubule-associated proteins 1A/1B light chain 3 beta 2;Microtubule-associated proteins 1A/1B light chain 3B;Microtubule-associated proteins 1A/1B light chain 3A	MAP1LC3B2;MAP1LC3B;MAP1LC3A	A6NCE7;Q9GZQ8;Q9H492	TRUE	M1 STB d6 / Lau	M1 STB d6	Lau	10	A6NCE7;Q9GZQ8;Q9H492	1261.92	2008.21	0.670291	0.670291	59.1394	1.59139	0.649637	0.649637	56.8774	1.56877	0	8.69671e-06	1.00865e-05	3.82072	0.0202743	A6NCE7;Q9GZQ8;Q9H492	Homo sapiens	autophagosome assembly,mitophagy,cellular response to nitrogen starvation;autophagosome assembly,mitophagy,autophagy,cellular response to nitrogen starvation,cellular response to starvation,macroautophagy,autophagosome maturation;autophagosome assembly,mitophagy,cellular response to nitrogen starvation,cellular response to starvation,response to iron(II) ion,response to lead ion,macroautophagy,ce…	microtubule binding;protein binding,ubiquitin protein ligase binding,microtubule binding;protein binding,phospholipid binding,phosphatidylethanolamine binding,ubiquitin protein ligase binding,microtubule binding	autophagosome membrane,cytosol,microtubule,endomembrane system,cytoplasmic vesicle;autophagosome membrane,intracellular,mitochondrion,autophagosome,cytosol,microtubule,axoneme,endomembrane system,organelle membrane,cytoplasmic vesicle;autophagosome membrane,late endosome,autophagosome,cytosol,microtubule,organelle membrane,autolysosome	sp	9606	1	1;3;2	Human_Swissprot_Reviewed_May2022	>sp|A6NCE7|MP3B2_HUMAN Microtubule-associated proteins 1A/1B light chain 3 beta 2 OS=Homo sapiens OX=9606 GN=MAP1LC3B2 PE=1 SV=1;>sp|Q9GZQ8|MLP3B_HUMAN Microtubule-associated proteins 1A/1B light chain 3B OS=Homo sapiens OX=9606 GN=MAP1LC3B PE=1 SV=3;>sp|Q9H492|MLP3A_HUMAN Microtubule-associated proteins 1A/1B light chain 3A OS=Homo sapiens OX=9606 GN=MAP1LC3A PE=1 SV=2	1	1
MP3B2_HUMAN;MLP3B_HUMAN;MLP3A_HUMAN	Microtubule-associated proteins 1A/1B light chain 3 beta 2;Microtubule-associated proteins 1A/1B light chain 3B;Microtubule-associated proteins 1A/1B light chain 3A	MAP1LC3B2;MAP1LC3B;MAP1LC3A	A6NCE7;Q9GZQ8;Q9H492	TRUE	M1 STB d8 / Lau	M1 STB d8	Lau	10	A6NCE7;Q9GZQ8;Q9H492	1261.92	2561.22	1.02121	1.02121	102.962	2.02962	0.955711	0.955711	93.9535	1.93954	0	7.3342e-05	4.92682e-05	2.88839	0.0278885	A6NCE7;Q9GZQ8;Q9H492	Homo sapiens	autophagosome assembly,mitophagy,cellular response to nitrogen starvation;autophagosome assembly,mitophagy,autophagy,cellular response to nitrogen starvation,cellular response to starvation,macroautophagy,autophagosome maturation;autophagosome assembly,mitophagy,cellular response to nitrogen starvation,cellular response to starvation,response to iron(II) ion,response to lead ion,macroautophagy,ce…	microtubule binding;protein binding,ubiquitin protein ligase binding,microtubule binding;protein binding,phospholipid binding,phosphatidylethanolamine binding,ubiquitin protein ligase binding,microtubule binding	autophagosome membrane,cytosol,microtubule,endomembrane system,cytoplasmic vesicle;autophagosome membrane,intracellular,mitochondrion,autophagosome,cytosol,microtubule,axoneme,endomembrane system,organelle membrane,cytoplasmic vesicle;autophagosome membrane,late endosome,autophagosome,cytosol,microtubule,organelle membrane,autolysosome	sp	9606	1	1;3;2	Human_Swissprot_Reviewed_May2022	>sp|A6NCE7|MP3B2_HUMAN Microtubule-associated proteins 1A/1B light chain 3 beta 2 OS=Homo sapiens OX=9606 GN=MAP1LC3B2 PE=1 SV=1;>sp|Q9GZQ8|MLP3B_HUMAN Microtubule-associated proteins 1A/1B light chain 3B OS=Homo sapiens OX=9606 GN=MAP1LC3B PE=1 SV=3;>sp|Q9H492|MLP3A_HUMAN Microtubule-associated proteins 1A/1B light chain 3A OS=Homo sapiens OX=9606 GN=MAP1LC3A PE=1 SV=2	1	1
MP3B2_HUMAN;MLP3B_HUMAN;MLP3A_HUMAN	Microtubule-associated proteins 1A/1B light chain 3 beta 2;Microtubule-associated proteins 1A/1B light chain 3B;Microtubule-associated proteins 1A/1B light chain 3A	MAP1LC3B2;MAP1LC3B;MAP1LC3A	A6NCE7;Q9GZQ8;Q9H492	TRUE	M1 CDX2 / M1 SZH	M1 CDX2	M1 SZH	12	A6NCE7;Q9GZQ8;Q9H492	1256.84	2815.31	1.16349	1.16349	123.998	2.23998	1.21758	1.21758	132.556	2.32556	0	1.5566e-06	2.972e-06	3.96147	0.0267855	A6NCE7;Q9GZQ8;Q9H492	Homo sapiens	autophagosome assembly,mitophagy,cellular response to nitrogen starvation;autophagosome assembly,mitophagy,autophagy,cellular response to nitrogen starvation,cellular response to starvation,macroautophagy,autophagosome maturation;autophagosome assembly,mitophagy,cellular response to nitrogen starvation,cellular response to starvation,response to iron(II) ion,response to lead ion,macroautophagy,ce…	microtubule binding;protein binding,ubiquitin protein ligase binding,microtubule binding;protein binding,phospholipid binding,phosphatidylethanolamine binding,ubiquitin protein ligase binding,microtubule binding	autophagosome membrane,cytosol,microtubule,endomembrane system,cytoplasmic vesicle;autophagosome membrane,intracellular,mitochondrion,autophagosome,cytosol,microtubule,axoneme,endomembrane system,organelle membrane,cytoplasmic vesicle;autophagosome membrane,late endosome,autophagosome,cytosol,microtubule,organelle membrane,autolysosome	sp	9606	1	1;3;2	Human_Swissprot_Reviewed_May2022	>sp|A6NCE7|MP3B2_HUMAN Microtubule-associated proteins 1A/1B light chain 3 beta 2 OS=Homo sapiens OX=9606 GN=MAP1LC3B2 PE=1 SV=1;>sp|Q9GZQ8|MLP3B_HUMAN Microtubule-associated proteins 1A/1B light chain 3B OS=Homo sapiens OX=9606 GN=MAP1LC3B PE=1 SV=3;>sp|Q9H492|MLP3A_HUMAN Microtubule-associated proteins 1A/1B light chain 3A OS=Homo sapiens OX=9606 GN=MAP1LC3A PE=1 SV=2	1	1
MP3B2_HUMAN;MLP3B_HUMAN;MLP3A_HUMAN	Microtubule-associated proteins 1A/1B light chain 3 beta 2;Microtubule-associated proteins 1A/1B light chain 3B;Microtubule-associated proteins 1A/1B light chain 3A	MAP1LC3B2;MAP1LC3B;MAP1LC3A	A6NCE7;Q9GZQ8;Q9H492	TRUE	M1 STB d2 / M1 SZH	M1 STB d2	M1 SZH	10	A6NCE7;Q9GZQ8;Q9H492	1256.84	4545.96	1.85478	1.85478	261.697	3.61697	1.852	1.852	261.001	3.61001	0	0.00465227	0.00127757	1.38454	0.0487119	A6NCE7;Q9GZQ8;Q9H492	Homo sapiens	autophagosome assembly,mitophagy,cellular response to nitrogen starvation;autophagosome assembly,mitophagy,autophagy,cellular response to nitrogen starvation,cellular response to starvation,macroautophagy,autophagosome maturation;autophagosome assembly,mitophagy,cellular response to nitrogen starvation,cellular response to starvation,response to iron(II) ion,response to lead ion,macroautophagy,ce…	microtubule binding;protein binding,ubiquitin protein ligase binding,microtubule binding;protein binding,phospholipid binding,phosphatidylethanolamine binding,ubiquitin protein ligase binding,microtubule binding	autophagosome membrane,cytosol,microtubule,endomembrane system,cytoplasmic vesicle;autophagosome membrane,intracellular,mitochondrion,autophagosome,cytosol,microtubule,axoneme,endomembrane system,organelle membrane,cytoplasmic vesicle;autophagosome membrane,late endosome,autophagosome,cytosol,microtubule,organelle membrane,autolysosome	sp	9606	1	1;3;2	Human_Swissprot_Reviewed_May2022	>sp|A6NCE7|MP3B2_HUMAN Microtubule-associated proteins 1A/1B light chain 3 beta 2 OS=Homo sapiens OX=9606 GN=MAP1LC3B2 PE=1 SV=1;>sp|Q9GZQ8|MLP3B_HUMAN Microtubule-associated proteins 1A/1B light chain 3B OS=Homo sapiens OX=9606 GN=MAP1LC3B PE=1 SV=3;>sp|Q9H492|MLP3A_HUMAN Microtubule-associated proteins 1A/1B light chain 3A OS=Homo sapiens OX=9606 GN=MAP1LC3A PE=1 SV=2	1	1
MP3B2_HUMAN;MLP3B_HUMAN;MLP3A_HUMAN	Microtubule-associated proteins 1A/1B light chain 3 beta 2;Microtubule-associated proteins 1A/1B light chain 3B;Microtubule-associated proteins 1A/1B light chain 3A	MAP1LC3B2;MAP1LC3B;MAP1LC3A	A6NCE7;Q9GZQ8;Q9H492	TRUE	M1 STB d4 / M1 SZH	M1 STB d4	M1 SZH	10	A6NCE7;Q9GZQ8;Q9H492	1256.84	3627.69	1.52924	1.52924	188.635	2.88635	1.60921	1.60921	205.084	3.05084	0	1.46012e-07	6.04737e-07	3.72847	0.0157842	A6NCE7;Q9GZQ8;Q9H492	Homo sapiens	autophagosome assembly,mitophagy,cellular response to nitrogen starvation;autophagosome assembly,mitophagy,autophagy,cellular response to nitrogen starvation,cellular response to starvation,macroautophagy,autophagosome maturation;autophagosome assembly,mitophagy,cellular response to nitrogen starvation,cellular response to starvation,response to iron(II) ion,response to lead ion,macroautophagy,ce…	microtubule binding;protein binding,ubiquitin protein ligase binding,microtubule binding;protein binding,phospholipid binding,phosphatidylethanolamine binding,ubiquitin protein ligase binding,microtubule binding	autophagosome membrane,cytosol,microtubule,endomembrane system,cytoplasmic vesicle;autophagosome membrane,intracellular,mitochondrion,autophagosome,cytosol,microtubule,axoneme,endomembrane system,organelle membrane,cytoplasmic vesicle;autophagosome membrane,late endosome,autophagosome,cytosol,microtubule,organelle membrane,autolysosome	sp	9606	1	1;3;2	Human_Swissprot_Reviewed_May2022	>sp|A6NCE7|MP3B2_HUMAN Microtubule-associated proteins 1A/1B light chain 3 beta 2 OS=Homo sapiens OX=9606 GN=MAP1LC3B2 PE=1 SV=1;>sp|Q9GZQ8|MLP3B_HUMAN Microtubule-associated proteins 1A/1B light chain 3B OS=Homo sapiens OX=9606 GN=MAP1LC3B PE=1 SV=3;>sp|Q9H492|MLP3A_HUMAN Microtubule-associated proteins 1A/1B light chain 3A OS=Homo sapiens OX=9606 GN=MAP1LC3A PE=1 SV=2	1	1
MP3B2_HUMAN;MLP3B_HUMAN;MLP3A_HUMAN	Microtubule-associated proteins 1A/1B light chain 3 beta 2;Microtubule-associated proteins 1A/1B light chain 3B;Microtubule-associated proteins 1A/1B light chain 3A	MAP1LC3B2;MAP1LC3B;MAP1LC3A	A6NCE7;Q9GZQ8;Q9H492	TRUE	M1 STB d6 / M1 SZH	M1 STB d6	M1 SZH	10	A6NCE7;Q9GZQ8;Q9H492	1256.84	2008.21	0.676107	0.676107	59.7822	1.59782	0.67969	0.67969	60.1795	1.6018	0	3.16827e-06	4.88676e-06	4.28315	0.0216682	A6NCE7;Q9GZQ8;Q9H492	Homo sapiens	autophagosome assembly,mitophagy,cellular response to nitrogen starvation;autophagosome assembly,mitophagy,autophagy,cellular response to nitrogen starvation,cellular response to starvation,macroautophagy,autophagosome maturation;autophagosome assembly,mitophagy,cellular response to nitrogen starvation,cellular response to starvation,response to iron(II) ion,response to lead ion,macroautophagy,ce…	microtubule binding;protein binding,ubiquitin protein ligase binding,microtubule binding;protein binding,phospholipid binding,phosphatidylethanolamine binding,ubiquitin protein ligase binding,microtubule binding	autophagosome membrane,cytosol,microtubule,endomembrane system,cytoplasmic vesicle;autophagosome membrane,intracellular,mitochondrion,autophagosome,cytosol,microtubule,axoneme,endomembrane system,organelle membrane,cytoplasmic vesicle;autophagosome membrane,late endosome,autophagosome,cytosol,microtubule,organelle membrane,autolysosome	sp	9606	1	1;3;2	Human_Swissprot_Reviewed_May2022	>sp|A6NCE7|MP3B2_HUMAN Microtubule-associated proteins 1A/1B light chain 3 beta 2 OS=Homo sapiens OX=9606 GN=MAP1LC3B2 PE=1 SV=1;>sp|Q9GZQ8|MLP3B_HUMAN Microtubule-associated proteins 1A/1B light chain 3B OS=Homo sapiens OX=9606 GN=MAP1LC3B PE=1 SV=3;>sp|Q9H492|MLP3A_HUMAN Microtubule-associated proteins 1A/1B light chain 3A OS=Homo sapiens OX=9606 GN=MAP1LC3A PE=1 SV=2	1	1
MP3B2_HUMAN;MLP3B_HUMAN;MLP3A_HUMAN	Microtubule-associated proteins 1A/1B light chain 3 beta 2;Microtubule-associated proteins 1A/1B light chain 3B;Microtubule-associated proteins 1A/1B light chain 3A	MAP1LC3B2;MAP1LC3B;MAP1LC3A	A6NCE7;Q9GZQ8;Q9H492	TRUE	M1 STB d8 / M1 SZH	M1 STB d8	M1 SZH	10	A6NCE7;Q9GZQ8;Q9H492	1256.84	2561.22	1.02702	1.02702	103.782	2.03782	0.985764	0.985764	98.0361	1.98036	0	3.07394e-05	2.55509e-05	3.2273	0.0289177	A6NCE7;Q9GZQ8;Q9H492	Homo sapiens	autophagosome assembly,mitophagy,cellular response to nitrogen starvation;autophagosome assembly,mitophagy,autophagy,cellular response to nitrogen starvation,cellular response to starvation,macroautophagy,autophagosome maturation;autophagosome assembly,mitophagy,cellular response to nitrogen starvation,cellular response to starvation,response to iron(II) ion,response to lead ion,macroautophagy,ce…	microtubule binding;protein binding,ubiquitin protein ligase binding,microtubule binding;protein binding,phospholipid binding,phosphatidylethanolamine binding,ubiquitin protein ligase binding,microtubule binding	autophagosome membrane,cytosol,microtubule,endomembrane system,cytoplasmic vesicle;autophagosome membrane,intracellular,mitochondrion,autophagosome,cytosol,microtubule,axoneme,endomembrane system,organelle membrane,cytoplasmic vesicle;autophagosome membrane,late endosome,autophagosome,cytosol,microtubule,organelle membrane,autolysosome	sp	9606	1	1;3;2	Human_Swissprot_Reviewed_May2022	>sp|A6NCE7|MP3B2_HUMAN Microtubule-associated proteins 1A/1B light chain 3 beta 2 OS=Homo sapiens OX=9606 GN=MAP1LC3B2 PE=1 SV=1;>sp|Q9GZQ8|MLP3B_HUMAN Microtubule-associated proteins 1A/1B light chain 3B OS=Homo sapiens OX=9606 GN=MAP1LC3B PE=1 SV=3;>sp|Q9H492|MLP3A_HUMAN Microtubule-associated proteins 1A/1B light chain 3A OS=Homo sapiens OX=9606 GN=MAP1LC3A PE=1 SV=2	1	1
MP3B2_HUMAN;MLP3B_HUMAN;MLP3A_HUMAN	Microtubule-associated proteins 1A/1B light chain 3 beta 2;Microtubule-associated proteins 1A/1B light chain 3B;Microtubule-associated proteins 1A/1B light chain 3A	MAP1LC3B2;MAP1LC3B;MAP1LC3A	A6NCE7;Q9GZQ8;Q9H492	TRUE	M1 STB d2 / M1 CDX2	M1 STB d2	M1 CDX2	10	A6NCE7;Q9GZQ8;Q9H492	2815.31	4545.96	0.691292	0.691292	61.4729	1.61473	0.634428	0.634428	55.2322	1.55232	0	0.0110302	0.00257382	1.73122	0.051824	A6NCE7;Q9GZQ8;Q9H492	Homo sapiens	autophagosome assembly,mitophagy,cellular response to nitrogen starvation;autophagosome assembly,mitophagy,autophagy,cellular response to nitrogen starvation,cellular response to starvation,macroautophagy,autophagosome maturation;autophagosome assembly,mitophagy,cellular response to nitrogen starvation,cellular response to starvation,response to iron(II) ion,response to lead ion,macroautophagy,ce…	microtubule binding;protein binding,ubiquitin protein ligase binding,microtubule binding;protein binding,phospholipid binding,phosphatidylethanolamine binding,ubiquitin protein ligase binding,microtubule binding	autophagosome membrane,cytosol,microtubule,endomembrane system,cytoplasmic vesicle;autophagosome membrane,intracellular,mitochondrion,autophagosome,cytosol,microtubule,axoneme,endomembrane system,organelle membrane,cytoplasmic vesicle;autophagosome membrane,late endosome,autophagosome,cytosol,microtubule,organelle membrane,autolysosome	sp	9606	1	1;3;2	Human_Swissprot_Reviewed_May2022	>sp|A6NCE7|MP3B2_HUMAN Microtubule-associated proteins 1A/1B light chain 3 beta 2 OS=Homo sapiens OX=9606 GN=MAP1LC3B2 PE=1 SV=1;>sp|Q9GZQ8|MLP3B_HUMAN Microtubule-associated proteins 1A/1B light chain 3B OS=Homo sapiens OX=9606 GN=MAP1LC3B PE=1 SV=3;>sp|Q9H492|MLP3A_HUMAN Microtubule-associated proteins 1A/1B light chain 3A OS=Homo sapiens OX=9606 GN=MAP1LC3A PE=1 SV=2	1	1
MP3B2_HUMAN;MLP3B_HUMAN;MLP3A_HUMAN	Microtubule-associated proteins 1A/1B light chain 3 beta 2;Microtubule-associated proteins 1A/1B light chain 3B;Microtubule-associated proteins 1A/1B light chain 3A	MAP1LC3B2;MAP1LC3B;MAP1LC3A	A6NCE7;Q9GZQ8;Q9H492	TRUE	M1 STB d4 / M1 CDX2	M1 STB d4	M1 CDX2	10	A6NCE7;Q9GZQ8;Q9H492	2815.31	3627.69	0.365756	0.365756	28.8557	1.28856	0.391631	0.391631	31.1875	1.31188	0	0.000845494	0.000327902	2.71046	0.023707	A6NCE7;Q9GZQ8;Q9H492	Homo sapiens	autophagosome assembly,mitophagy,cellular response to nitrogen starvation;autophagosome assembly,mitophagy,autophagy,cellular response to nitrogen starvation,cellular response to starvation,macroautophagy,autophagosome maturation;autophagosome assembly,mitophagy,cellular response to nitrogen starvation,cellular response to starvation,response to iron(II) ion,response to lead ion,macroautophagy,ce…	microtubule binding;protein binding,ubiquitin protein ligase binding,microtubule binding;protein binding,phospholipid binding,phosphatidylethanolamine binding,ubiquitin protein ligase binding,microtubule binding	autophagosome membrane,cytosol,microtubule,endomembrane system,cytoplasmic vesicle;autophagosome membrane,intracellular,mitochondrion,autophagosome,cytosol,microtubule,axoneme,endomembrane system,organelle membrane,cytoplasmic vesicle;autophagosome membrane,late endosome,autophagosome,cytosol,microtubule,organelle membrane,autolysosome	sp	9606	1	1;3;2	Human_Swissprot_Reviewed_May2022	>sp|A6NCE7|MP3B2_HUMAN Microtubule-associated proteins 1A/1B light chain 3 beta 2 OS=Homo sapiens OX=9606 GN=MAP1LC3B2 PE=1 SV=1;>sp|Q9GZQ8|MLP3B_HUMAN Microtubule-associated proteins 1A/1B light chain 3B OS=Homo sapiens OX=9606 GN=MAP1LC3B PE=1 SV=3;>sp|Q9H492|MLP3A_HUMAN Microtubule-associated proteins 1A/1B light chain 3A OS=Homo sapiens OX=9606 GN=MAP1LC3A PE=1 SV=2	1	1
MP3B2_HUMAN;MLP3B_HUMAN;MLP3A_HUMAN	Microtubule-associated proteins 1A/1B light chain 3 beta 2;Microtubule-associated proteins 1A/1B light chain 3B;Microtubule-associated proteins 1A/1B light chain 3A	MAP1LC3B2;MAP1LC3B;MAP1LC3A	A6NCE7;Q9GZQ8;Q9H492	TRUE	M1 STB d6 / M1 CDX2	M1 STB d6	M1 CDX2	10	A6NCE7;Q9GZQ8;Q9H492	2815.31	2008.21	-0.487381	0.487381	-28.6681	0.713319	-0.537887	0.537887	-31.1221	0.688779	0	3.965e-05	3.09214e-05	4.04436	0.0279713	A6NCE7;Q9GZQ8;Q9H492	Homo sapiens	autophagosome assembly,mitophagy,cellular response to nitrogen starvation;autophagosome assembly,mitophagy,autophagy,cellular response to nitrogen starvation,cellular response to starvation,macroautophagy,autophagosome maturation;autophagosome assembly,mitophagy,cellular response to nitrogen starvation,cellular response to starvation,response to iron(II) ion,response to lead ion,macroautophagy,ce…	microtubule binding;protein binding,ubiquitin protein ligase binding,microtubule binding;protein binding,phospholipid binding,phosphatidylethanolamine binding,ubiquitin protein ligase binding,microtubule binding	autophagosome membrane,cytosol,microtubule,endomembrane system,cytoplasmic vesicle;autophagosome membrane,intracellular,mitochondrion,autophagosome,cytosol,microtubule,axoneme,endomembrane system,organelle membrane,cytoplasmic vesicle;autophagosome membrane,late endosome,autophagosome,cytosol,microtubule,organelle membrane,autolysosome	sp	9606	1	1;3;2	Human_Swissprot_Reviewed_May2022	>sp|A6NCE7|MP3B2_HUMAN Microtubule-associated proteins 1A/1B light chain 3 beta 2 OS=Homo sapiens OX=9606 GN=MAP1LC3B2 PE=1 SV=1;>sp|Q9GZQ8|MLP3B_HUMAN Microtubule-associated proteins 1A/1B light chain 3B OS=Homo sapiens OX=9606 GN=MAP1LC3B PE=1 SV=3;>sp|Q9H492|MLP3A_HUMAN Microtubule-associated proteins 1A/1B light chain 3A OS=Homo sapiens OX=9606 GN=MAP1LC3A PE=1 SV=2	1	1
MP3B2_HUMAN;MLP3B_HUMAN;MLP3A_HUMAN	Microtubule-associated proteins 1A/1B light chain 3 beta 2;Microtubule-associated proteins 1A/1B light chain 3B;Microtubule-associated proteins 1A/1B light chain 3A	MAP1LC3B2;MAP1LC3B;MAP1LC3A	A6NCE7;Q9GZQ8;Q9H492	TRUE	M1 STB d8 / M1 CDX2	M1 STB d8	M1 CDX2	10	A6NCE7;Q9GZQ8;Q9H492	2815.31	2561.22	-0.136463	0.136463	-9.02532	0.909747	-0.231813	0.231813	-14.8436	0.851564	0	0.00205072	0.00066209	4.17119	0.0338986	A6NCE7;Q9GZQ8;Q9H492	Homo sapiens	autophagosome assembly,mitophagy,cellular response to nitrogen starvation;autophagosome assembly,mitophagy,autophagy,cellular response to nitrogen starvation,cellular response to starvation,macroautophagy,autophagosome maturation;autophagosome assembly,mitophagy,cellular response to nitrogen starvation,cellular response to starvation,response to iron(II) ion,response to lead ion,macroautophagy,ce…	microtubule binding;protein binding,ubiquitin protein ligase binding,microtubule binding;protein binding,phospholipid binding,phosphatidylethanolamine binding,ubiquitin protein ligase binding,microtubule binding	autophagosome membrane,cytosol,microtubule,endomembrane system,cytoplasmic vesicle;autophagosome membrane,intracellular,mitochondrion,autophagosome,cytosol,microtubule,axoneme,endomembrane system,organelle membrane,cytoplasmic vesicle;autophagosome membrane,late endosome,autophagosome,cytosol,microtubule,organelle membrane,autolysosome	sp	9606	1	1;3;2	Human_Swissprot_Reviewed_May2022	>sp|A6NCE7|MP3B2_HUMAN Microtubule-associated proteins 1A/1B light chain 3 beta 2 OS=Homo sapiens OX=9606 GN=MAP1LC3B2 PE=1 SV=1;>sp|Q9GZQ8|MLP3B_HUMAN Microtubule-associated proteins 1A/1B light chain 3B OS=Homo sapiens OX=9606 GN=MAP1LC3B PE=1 SV=3;>sp|Q9H492|MLP3A_HUMAN Microtubule-associated proteins 1A/1B light chain 3A OS=Homo sapiens OX=9606 GN=MAP1LC3A PE=1 SV=2	1	1
MP3B2_HUMAN;MLP3B_HUMAN;MLP3A_HUMAN	Microtubule-associated proteins 1A/1B light chain 3 beta 2;Microtubule-associated proteins 1A/1B light chain 3B;Microtubule-associated proteins 1A/1B light chain 3A	MAP1LC3B2;MAP1LC3B;MAP1LC3A	A6NCE7;Q9GZQ8;Q9H492	TRUE	M1 STB d4 / M1 STB d2	M1 STB d4	M1 STB d2	8	A6NCE7;Q9GZQ8;Q9H492	4545.96	3627.69	-0.325536	0.325536	-20.1998	0.798002	-0.242797	0.242797	-15.4895	0.845105	0	0.0903164	0.0153261	1.21309	0.0470893	A6NCE7;Q9GZQ8;Q9H492	Homo sapiens	autophagosome assembly,mitophagy,cellular response to nitrogen starvation;autophagosome assembly,mitophagy,autophagy,cellular response to nitrogen starvation,cellular response to starvation,macroautophagy,autophagosome maturation;autophagosome assembly,mitophagy,cellular response to nitrogen starvation,cellular response to starvation,response to iron(II) ion,response to lead ion,macroautophagy,ce…	microtubule binding;protein binding,ubiquitin protein ligase binding,microtubule binding;protein binding,phospholipid binding,phosphatidylethanolamine binding,ubiquitin protein ligase binding,microtubule binding	autophagosome membrane,cytosol,microtubule,endomembrane system,cytoplasmic vesicle;autophagosome membrane,intracellular,mitochondrion,autophagosome,cytosol,microtubule,axoneme,endomembrane system,organelle membrane,cytoplasmic vesicle;autophagosome membrane,late endosome,autophagosome,cytosol,microtubule,organelle membrane,autolysosome	sp	9606	1	1;3;2	Human_Swissprot_Reviewed_May2022	>sp|A6NCE7|MP3B2_HUMAN Microtubule-associated proteins 1A/1B light chain 3 beta 2 OS=Homo sapiens OX=9606 GN=MAP1LC3B2 PE=1 SV=1;>sp|Q9GZQ8|MLP3B_HUMAN Microtubule-associated proteins 1A/1B light chain 3B OS=Homo sapiens OX=9606 GN=MAP1LC3B PE=1 SV=3;>sp|Q9H492|MLP3A_HUMAN Microtubule-associated proteins 1A/1B light chain 3A OS=Homo sapiens OX=9606 GN=MAP1LC3A PE=1 SV=2	1	1
MP3B2_HUMAN;MLP3B_HUMAN;MLP3A_HUMAN	Microtubule-associated proteins 1A/1B light chain 3 beta 2;Microtubule-associated proteins 1A/1B light chain 3B;Microtubule-associated proteins 1A/1B light chain 3A	MAP1LC3B2;MAP1LC3B;MAP1LC3A	A6NCE7;Q9GZQ8;Q9H492	TRUE	M1 STB d6 / M1 STB d2	M1 STB d6	M1 STB d2	8	A6NCE7;Q9GZQ8;Q9H492	4545.96	2008.21	-1.17867	1.17867	-55.8242	0.441758	-1.17232	1.17232	-55.6291	0.443709	0	0.00738098	0.00185454	1.4537	0.0493738	A6NCE7;Q9GZQ8;Q9H492	Homo sapiens	autophagosome assembly,mitophagy,cellular response to nitrogen starvation;autophagosome assembly,mitophagy,autophagy,cellular response to nitrogen starvation,cellular response to starvation,macroautophagy,autophagosome maturation;autophagosome assembly,mitophagy,cellular response to nitrogen starvation,cellular response to starvation,response to iron(II) ion,response to lead ion,macroautophagy,ce…	microtubule binding;protein binding,ubiquitin protein ligase binding,microtubule binding;protein binding,phospholipid binding,phosphatidylethanolamine binding,ubiquitin protein ligase binding,microtubule binding	autophagosome membrane,cytosol,microtubule,endomembrane system,cytoplasmic vesicle;autophagosome membrane,intracellular,mitochondrion,autophagosome,cytosol,microtubule,axoneme,endomembrane system,organelle membrane,cytoplasmic vesicle;autophagosome membrane,late endosome,autophagosome,cytosol,microtubule,organelle membrane,autolysosome	sp	9606	1	1;3;2	Human_Swissprot_Reviewed_May2022	>sp|A6NCE7|MP3B2_HUMAN Microtubule-associated proteins 1A/1B light chain 3 beta 2 OS=Homo sapiens OX=9606 GN=MAP1LC3B2 PE=1 SV=1;>sp|Q9GZQ8|MLP3B_HUMAN Microtubule-associated proteins 1A/1B light chain 3B OS=Homo sapiens OX=9606 GN=MAP1LC3B PE=1 SV=3;>sp|Q9H492|MLP3A_HUMAN Microtubule-associated proteins 1A/1B light chain 3A OS=Homo sapiens OX=9606 GN=MAP1LC3A PE=1 SV=2	1	1
MP3B2_HUMAN;MLP3B_HUMAN;MLP3A_HUMAN	Microtubule-associated proteins 1A/1B light chain 3 beta 2;Microtubule-associated proteins 1A/1B light chain 3B;Microtubule-associated proteins 1A/1B light chain 3A	MAP1LC3B2;MAP1LC3B;MAP1LC3A	A6NCE7;Q9GZQ8;Q9H492	TRUE	M1 STB d8 / M1 STB d2	M1 STB d8	M1 STB d2	8	A6NCE7;Q9GZQ8;Q9H492	4545.96	2561.22	-0.827755	0.827755	-43.6595	0.563405	-0.866241	0.866241	-45.1426	0.548574	0	0.00515675	0.00138812	1.84923	0.0529575	A6NCE7;Q9GZQ8;Q9H492	Homo sapiens	autophagosome assembly,mitophagy,cellular response to nitrogen starvation;autophagosome assembly,mitophagy,autophagy,cellular response to nitrogen starvation,cellular response to starvation,macroautophagy,autophagosome maturation;autophagosome assembly,mitophagy,cellular response to nitrogen starvation,cellular response to starvation,response to iron(II) ion,response to lead ion,macroautophagy,ce…	microtubule binding;protein binding,ubiquitin protein ligase binding,microtubule binding;protein binding,phospholipid binding,phosphatidylethanolamine binding,ubiquitin protein ligase binding,microtubule binding	autophagosome membrane,cytosol,microtubule,endomembrane system,cytoplasmic vesicle;autophagosome membrane,intracellular,mitochondrion,autophagosome,cytosol,microtubule,axoneme,endomembrane system,organelle membrane,cytoplasmic vesicle;autophagosome membrane,late endosome,autophagosome,cytosol,microtubule,organelle membrane,autolysosome	sp	9606	1	1;3;2	Human_Swissprot_Reviewed_May2022	>sp|A6NCE7|MP3B2_HUMAN Microtubule-associated proteins 1A/1B light chain 3 beta 2 OS=Homo sapiens OX=9606 GN=MAP1LC3B2 PE=1 SV=1;>sp|Q9GZQ8|MLP3B_HUMAN Microtubule-associated proteins 1A/1B light chain 3B OS=Homo sapiens OX=9606 GN=MAP1LC3B PE=1 SV=3;>sp|Q9H492|MLP3A_HUMAN Microtubule-associated proteins 1A/1B light chain 3A OS=Homo sapiens OX=9606 GN=MAP1LC3A PE=1 SV=2	1	1
MP3B2_HUMAN;MLP3B_HUMAN;MLP3A_HUMAN	Microtubule-associated proteins 1A/1B light chain 3 beta 2;Microtubule-associated proteins 1A/1B light chain 3B;Microtubule-associated proteins 1A/1B light chain 3A	MAP1LC3B2;MAP1LC3B;MAP1LC3A	A6NCE7;Q9GZQ8;Q9H492	TRUE	M1 STB d6 / M1 STB d4	M1 STB d6	M1 STB d4	8	A6NCE7;Q9GZQ8;Q9H492	3627.69	2008.21	-0.853137	0.853137	-44.642	0.55358	-0.929518	0.929518	-47.4966	0.525034	0	5.40794e-05	3.90856e-05	2.59141	0.0177221	A6NCE7;Q9GZQ8;Q9H492	Homo sapiens	autophagosome assembly,mitophagy,cellular response to nitrogen starvation;autophagosome assembly,mitophagy,autophagy,cellular response to nitrogen starvation,cellular response to starvation,macroautophagy,autophagosome maturation;autophagosome assembly,mitophagy,cellular response to nitrogen starvation,cellular response to starvation,response to iron(II) ion,response to lead ion,macroautophagy,ce…	microtubule binding;protein binding,ubiquitin protein ligase binding,microtubule binding;protein binding,phospholipid binding,phosphatidylethanolamine binding,ubiquitin protein ligase binding,microtubule binding	autophagosome membrane,cytosol,microtubule,endomembrane system,cytoplasmic vesicle;autophagosome membrane,intracellular,mitochondrion,autophagosome,cytosol,microtubule,axoneme,endomembrane system,organelle membrane,cytoplasmic vesicle;autophagosome membrane,late endosome,autophagosome,cytosol,microtubule,organelle membrane,autolysosome	sp	9606	1	1;3;2	Human_Swissprot_Reviewed_May2022	>sp|A6NCE7|MP3B2_HUMAN Microtubule-associated proteins 1A/1B light chain 3 beta 2 OS=Homo sapiens OX=9606 GN=MAP1LC3B2 PE=1 SV=1;>sp|Q9GZQ8|MLP3B_HUMAN Microtubule-associated proteins 1A/1B light chain 3B OS=Homo sapiens OX=9606 GN=MAP1LC3B PE=1 SV=3;>sp|Q9H492|MLP3A_HUMAN Microtubule-associated proteins 1A/1B light chain 3A OS=Homo sapiens OX=9606 GN=MAP1LC3A PE=1 SV=2	1	1
MP3B2_HUMAN;MLP3B_HUMAN;MLP3A_HUMAN	Microtubule-associated proteins 1A/1B light chain 3 beta 2;Microtubule-associated proteins 1A/1B light chain 3B;Microtubule-associated proteins 1A/1B light chain 3A	MAP1LC3B2;MAP1LC3B;MAP1LC3A	A6NCE7;Q9GZQ8;Q9H492	TRUE	M1 STB d8 / M1 STB d4	M1 STB d8	M1 STB d4	8	A6NCE7;Q9GZQ8;Q9H492	3627.69	2561.22	-0.50222	0.50222	-29.398	0.70602	-0.623444	0.623444	-35.088	0.64912	0	0.000872199	0.000336029	2.28005	0.026092	A6NCE7;Q9GZQ8;Q9H492	Homo sapiens	autophagosome assembly,mitophagy,cellular response to nitrogen starvation;autophagosome assembly,mitophagy,autophagy,cellular response to nitrogen starvation,cellular response to starvation,macroautophagy,autophagosome maturation;autophagosome assembly,mitophagy,cellular response to nitrogen starvation,cellular response to starvation,response to iron(II) ion,response to lead ion,macroautophagy,ce…	microtubule binding;protein binding,ubiquitin protein ligase binding,microtubule binding;protein binding,phospholipid binding,phosphatidylethanolamine binding,ubiquitin protein ligase binding,microtubule binding	autophagosome membrane,cytosol,microtubule,endomembrane system,cytoplasmic vesicle;autophagosome membrane,intracellular,mitochondrion,autophagosome,cytosol,microtubule,axoneme,endomembrane system,organelle membrane,cytoplasmic vesicle;autophagosome membrane,late endosome,autophagosome,cytosol,microtubule,organelle membrane,autolysosome	sp	9606	1	1;3;2	Human_Swissprot_Reviewed_May2022	>sp|A6NCE7|MP3B2_HUMAN Microtubule-associated proteins 1A/1B light chain 3 beta 2 OS=Homo sapiens OX=9606 GN=MAP1LC3B2 PE=1 SV=1;>sp|Q9GZQ8|MLP3B_HUMAN Microtubule-associated proteins 1A/1B light chain 3B OS=Homo sapiens OX=9606 GN=MAP1LC3B PE=1 SV=3;>sp|Q9H492|MLP3A_HUMAN Microtubule-associated proteins 1A/1B light chain 3A OS=Homo sapiens OX=9606 GN=MAP1LC3A PE=1 SV=2	1	1
MP3B2_HUMAN;MLP3B_HUMAN;MLP3A_HUMAN	Microtubule-associated proteins 1A/1B light chain 3 beta 2;Microtubule-associated proteins 1A/1B light chain 3B;Microtubule-associated proteins 1A/1B light chain 3A	MAP1LC3B2;MAP1LC3B;MAP1LC3A	A6NCE7;Q9GZQ8;Q9H492	TRUE	M1 STB d8 / M1 STB d6	M1 STB d8	M1 STB d6	8	A6NCE7;Q9GZQ8;Q9H492	2008.21	2561.22	0.350918	0.350918	27.5372	1.27537	0.306074	0.306074	23.6339	1.23634	0	0.00113184	0.000412768	3.41081	0.0300194	A6NCE7;Q9GZQ8;Q9H492	Homo sapiens	autophagosome assembly,mitophagy,cellular response to nitrogen starvation;autophagosome assembly,mitophagy,autophagy,cellular response to nitrogen starvation,cellular response to starvation,macroautophagy,autophagosome maturation;autophagosome assembly,mitophagy,cellular response to nitrogen starvation,cellular response to starvation,response to iron(II) ion,response to lead ion,macroautophagy,ce…	microtubule binding;protein binding,ubiquitin protein ligase binding,microtubule binding;protein binding,phospholipid binding,phosphatidylethanolamine binding,ubiquitin protein ligase binding,microtubule binding	autophagosome membrane,cytosol,microtubule,endomembrane system,cytoplasmic vesicle;autophagosome membrane,intracellular,mitochondrion,autophagosome,cytosol,microtubule,axoneme,endomembrane system,organelle membrane,cytoplasmic vesicle;autophagosome membrane,late endosome,autophagosome,cytosol,microtubule,organelle membrane,autolysosome	sp	9606	1	1;3;2	Human_Swissprot_Reviewed_May2022	>sp|A6NCE7|MP3B2_HUMAN Microtubule-associated proteins 1A/1B light chain 3 beta 2 OS=Homo sapiens OX=9606 GN=MAP1LC3B2 PE=1 SV=1;>sp|Q9GZQ8|MLP3B_HUMAN Microtubule-associated proteins 1A/1B light chain 3B OS=Homo sapiens OX=9606 GN=MAP1LC3B PE=1 SV=3;>sp|Q9H492|MLP3A_HUMAN Microtubule-associated proteins 1A/1B light chain 3A OS=Homo sapiens OX=9606 GN=MAP1LC3A PE=1 SV=2	1	1
IFIT2_HUMAN	Interferon-induced protein with tetratricopeptide repeats 2	IFIT2	P09913	TRUE	Lau / Control	Lau	Control	12	P09913	1334.9	108.508	-3.62087	3.62087	-91.8715	0.081285	-3.53056	3.53056	-91.3464	0.0865356	0	0.000206619	0.000109009	3.75921	0.247482	P09913	Homo sapiens	apoptotic mitochondrial changes,response to virus,negative regulation of protein binding,cellular response to interferon-alpha,positive regulation of apoptotic process,defense response to virus,type I interferon signaling pathway	RNA binding,protein binding	cytoplasm,endoplasmic reticulum,cytosol	sp	9606	1	1	Human_Swissprot_Reviewed_May2022	>sp|P09913|IFIT2_HUMAN Interferon-induced protein with tetratricopeptide repeats 2 OS=Homo sapiens OX=9606 GN=IFIT2 PE=1 SV=1	3	3
SMHD1_HUMAN	Structural maintenance of chromosomes flexible hinge domain-containing protein 1	SMCHD1	A6NHR9	TRUE	M1 SZH / Control	M1 SZH	Control	12	A6NHR9	1365.68	1173.56	-0.218734	0.218734	-14.0681	0.859319	-0.357862	0.357862	-21.968	0.78032	0	0.000828085	0.000322519	4.75463	0.0477078	A6NHR9	Homo sapiens	nose development,chromosome organization,inactivation of X chromosome by DNA methylation	ATP binding,ATPase activity	Barr body,nuclear chromosome, telomeric region	sp	9606	1	2	Human_Swissprot_Reviewed_May2022	>sp|A6NHR9|SMHD1_HUMAN Structural maintenance of chromosomes flexible hinge domain-containing protein 1 OS=Homo sapiens OX=9606 GN=SMCHD1 PE=1 SV=2	30	32
SMHD1_HUMAN	Structural maintenance of chromosomes flexible hinge domain-containing protein 1	SMCHD1	A6NHR9	TRUE	M1 CDX2 / Control	M1 CDX2	Control	12	A6NHR9	1365.68	1354.07	-0.0123179	0.0123179	-0.850176	0.991498	-0.18103	0.18103	-11.7927	0.882073	0	0.0135244	0.00304292	5.67611	0.0512516	A6NHR9	Homo sapiens	nose development,chromosome organization,inactivation of X chromosome by DNA methylation	ATP binding,ATPase activity	Barr body,nuclear chromosome, telomeric region	sp	9606	1	2	Human_Swissprot_Reviewed_May2022	>sp|A6NHR9|SMHD1_HUMAN Structural maintenance of chromosomes flexible hinge domain-containing protein 1 OS=Homo sapiens OX=9606 GN=SMCHD1 PE=1 SV=2	30	32
SMHD1_HUMAN	Structural maintenance of chromosomes flexible hinge domain-containing protein 1	SMCHD1	A6NHR9	TRUE	M1 STB d2 / Control	M1 STB d2	Control	10	A6NHR9	1365.68	1246.97	-0.131199	0.131199	-8.69274	0.913073	-0.181426	0.181426	-11.8169	0.881831	0	0.0170496	0.00368649	3.84498	0.0450459	A6NHR9	Homo sapiens	nose development,chromosome organization,inactivation of X chromosome by DNA methylation	ATP binding,ATPase activity	Barr body,nuclear chromosome, telomeric region	sp	9606	1	2	Human_Swissprot_Reviewed_May2022	>sp|A6NHR9|SMHD1_HUMAN Structural maintenance of chromosomes flexible hinge domain-containing protein 1 OS=Homo sapiens OX=9606 GN=SMCHD1 PE=1 SV=2	30	32
SMHD1_HUMAN	Structural maintenance of chromosomes flexible hinge domain-containing protein 1	SMCHD1	A6NHR9	TRUE	M1 STB d4 / Control	M1 STB d4	Control	10	A6NHR9	1365.68	856.847	-0.672514	0.672514	-37.2587	0.627413	-0.578361	0.578361	-33.0276	0.669724	0	0.000253084	0.000127485	3.89893	0.0453429	A6NHR9	Homo sapiens	nose development,chromosome organization,inactivation of X chromosome by DNA methylation	ATP binding,ATPase activity	Barr body,nuclear chromosome, telomeric region	sp	9606	1	2	Human_Swissprot_Reviewed_May2022	>sp|A6NHR9|SMHD1_HUMAN Structural maintenance of chromosomes flexible hinge domain-containing protein 1 OS=Homo sapiens OX=9606 GN=SMCHD1 PE=1 SV=2	30	32
SMHD1_HUMAN	Structural maintenance of chromosomes flexible hinge domain-containing protein 1	SMCHD1	A6NHR9	TRUE	M1 STB d6 / Control	M1 STB d6	Control	10	A6NHR9	1365.68	908.466	-0.588119	0.588119	-33.479	0.66521	-0.687464	0.687464	-37.9056	0.620944	0	4.81181e-05	3.57049e-05	4.96973	0.0524504	A6NHR9	Homo sapiens	nose development,chromosome organization,inactivation of X chromosome by DNA methylation	ATP binding,ATPase activity	Barr body,nuclear chromosome, telomeric region	sp	9606	1	2	Human_Swissprot_Reviewed_May2022	>sp|A6NHR9|SMHD1_HUMAN Structural maintenance of chromosomes flexible hinge domain-containing protein 1 OS=Homo sapiens OX=9606 GN=SMCHD1 PE=1 SV=2	30	32
SMHD1_HUMAN	Structural maintenance of chromosomes flexible hinge domain-containing protein 1	SMCHD1	A6NHR9	TRUE	M1 STB d8 / Control	M1 STB d8	Control	10	A6NHR9	1365.68	930.031	-0.554273	0.554273	-31.9	0.681	-0.571297	0.571297	-32.6988	0.673012	0	0.000340588	0.000160778	3.6719	0.0442066	A6NHR9	Homo sapiens	nose development,chromosome organization,inactivation of X chromosome by DNA methylation	ATP binding,ATPase activity	Barr body,nuclear chromosome, telomeric region	sp	9606	1	2	Human_Swissprot_Reviewed_May2022	>sp|A6NHR9|SMHD1_HUMAN Structural maintenance of chromosomes flexible hinge domain-containing protein 1 OS=Homo sapiens OX=9606 GN=SMCHD1 PE=1 SV=2	30	32
SMHD1_HUMAN	Structural maintenance of chromosomes flexible hinge domain-containing protein 1	SMCHD1	A6NHR9	TRUE	M1 SZH / Lau	M1 SZH	Lau	12	A6NHR9	788.013	1173.56	0.574598	0.574598	48.9262	1.48926	0.628939	0.628939	54.6427	1.54643	0	1.94952e-06	3.48155e-06	5.43616	0.029659	A6NHR9	Homo sapiens	nose development,chromosome organization,inactivation of X chromosome by DNA methylation	ATP binding,ATPase activity	Barr body,nuclear chromosome, telomeric region	sp	9606	1	2	Human_Swissprot_Reviewed_May2022	>sp|A6NHR9|SMHD1_HUMAN Structural maintenance of chromosomes flexible hinge domain-containing protein 1 OS=Homo sapiens OX=9606 GN=SMCHD1 PE=1 SV=2	30	32
SMHD1_HUMAN	Structural maintenance of chromosomes flexible hinge domain-containing protein 1	SMCHD1	A6NHR9	TRUE	M1 CDX2 / Lau	M1 CDX2	Lau	12	A6NHR9	788.013	1354.07	0.781014	0.781014	71.8338	1.71834	0.805771	0.805771	74.8079	1.74808	0	8.64851e-07	1.97928e-06	5.64043	0.0350764	A6NHR9	Homo sapiens	nose development,chromosome organization,inactivation of X chromosome by DNA methylation	ATP binding,ATPase activity	Barr body,nuclear chromosome, telomeric region	sp	9606	1	2	Human_Swissprot_Reviewed_May2022	>sp|A6NHR9|SMHD1_HUMAN Structural maintenance of chromosomes flexible hinge domain-containing protein 1 OS=Homo sapiens OX=9606 GN=SMCHD1 PE=1 SV=2	30	32
SMHD1_HUMAN	Structural maintenance of chromosomes flexible hinge domain-containing protein 1	SMCHD1	A6NHR9	TRUE	M1 STB d2 / Lau	M1 STB d2	Lau	10	A6NHR9	788.013	1246.97	0.662133	0.662133	58.242	1.58242	0.805375	0.805375	74.7599	1.7476	0	3.66201e-05	2.91509e-05	3.23796	0.0251546	A6NHR9	Homo sapiens	nose development,chromosome organization,inactivation of X chromosome by DNA methylation	ATP binding,ATPase activity	Barr body,nuclear chromosome, telomeric region	sp	9606	1	2	Human_Swissprot_Reviewed_May2022	>sp|A6NHR9|SMHD1_HUMAN Structural maintenance of chromosomes flexible hinge domain-containing protein 1 OS=Homo sapiens OX=9606 GN=SMCHD1 PE=1 SV=2	30	32
SMHD1_HUMAN	Structural maintenance of chromosomes flexible hinge domain-containing protein 1	SMCHD1	A6NHR9	TRUE	M1 STB d4 / Lau	M1 STB d4	Lau	10	A6NHR9	788.013	856.847	0.120818	0.120818	8.73511	1.08735	0.40844	0.40844	32.725	1.32725	0	0.000389934	0.000178496	3.17656	0.0256827	A6NHR9	Homo sapiens	nose development,chromosome organization,inactivation of X chromosome by DNA methylation	ATP binding,ATPase activity	Barr body,nuclear chromosome, telomeric region	sp	9606	1	2	Human_Swissprot_Reviewed_May2022	>sp|A6NHR9|SMHD1_HUMAN Structural maintenance of chromosomes flexible hinge domain-containing protein 1 OS=Homo sapiens OX=9606 GN=SMCHD1 PE=1 SV=2	30	32
SMHD1_HUMAN	Structural maintenance of chromosomes flexible hinge domain-containing protein 1	SMCHD1	A6NHR9	TRUE	M1 STB d6 / Lau	M1 STB d6	Lau	10	A6NHR9	788.013	908.466	0.205212	0.205212	15.2856	1.15286	0.299337	0.299337	23.0579	1.23058	0	0.00309857	0.000921744	3.18777	0.0368058	A6NHR9	Homo sapiens	nose development,chromosome organization,inactivation of X chromosome by DNA methylation	ATP binding,ATPase activity	Barr body,nuclear chromosome, telomeric region	sp	9606	1	2	Human_Swissprot_Reviewed_May2022	>sp|A6NHR9|SMHD1_HUMAN Structural maintenance of chromosomes flexible hinge domain-containing protein 1 OS=Homo sapiens OX=9606 GN=SMCHD1 PE=1 SV=2	30	32
SMHD1_HUMAN	Structural maintenance of chromosomes flexible hinge domain-containing protein 1	SMCHD1	A6NHR9	TRUE	M1 STB d8 / Lau	M1 STB d8	Lau	10	A6NHR9	788.013	930.031	0.239059	0.239059	18.0222	1.18022	0.415504	0.415504	33.3764	1.33376	0	0.000203204	0.000107597	3.35094	0.0236188	A6NHR9	Homo sapiens	nose development,chromosome organization,inactivation of X chromosome by DNA methylation	ATP binding,ATPase activity	Barr body,nuclear chromosome, telomeric region	sp	9606	1	2	Human_Swissprot_Reviewed_May2022	>sp|A6NHR9|SMHD1_HUMAN Structural maintenance of chromosomes flexible hinge domain-containing protein 1 OS=Homo sapiens OX=9606 GN=SMCHD1 PE=1 SV=2	30	32
SMHD1_HUMAN	Structural maintenance of chromosomes flexible hinge domain-containing protein 1	SMCHD1	A6NHR9	TRUE	M1 CDX2 / M1 SZH	M1 CDX2	M1 SZH	12	A6NHR9	1173.56	1354.07	0.206416	0.206416	15.3818	1.15382	0.176831	0.176831	13.0399	1.1304	0	0.00193453	0.000632253	6.81105	0.0362231	A6NHR9	Homo sapiens	nose development,chromosome organization,inactivation of X chromosome by DNA methylation	ATP binding,ATPase activity	Barr body,nuclear chromosome, telomeric region	sp	9606	1	2	Human_Swissprot_Reviewed_May2022	>sp|A6NHR9|SMHD1_HUMAN Structural maintenance of chromosomes flexible hinge domain-containing protein 1 OS=Homo sapiens OX=9606 GN=SMCHD1 PE=1 SV=2	30	32
SMHD1_HUMAN	Structural maintenance of chromosomes flexible hinge domain-containing protein 1	SMCHD1	A6NHR9	TRUE	M1 STB d2 / M1 SZH	M1 STB d2	M1 SZH	10	A6NHR9	1173.56	1246.97	0.087535	0.087535	6.25532	1.06255	0.176435	0.176435	13.0088	1.13009	0	0.00148771	0.000513161	4.72519	0.0267304	A6NHR9	Homo sapiens	nose development,chromosome organization,inactivation of X chromosome by DNA methylation	ATP binding,ATPase activity	Barr body,nuclear chromosome, telomeric region	sp	9606	1	2	Human_Swissprot_Reviewed_May2022	>sp|A6NHR9|SMHD1_HUMAN Structural maintenance of chromosomes flexible hinge domain-containing protein 1 OS=Homo sapiens OX=9606 GN=SMCHD1 PE=1 SV=2	30	32
SMHD1_HUMAN	Structural maintenance of chromosomes flexible hinge domain-containing protein 1	SMCHD1	A6NHR9	TRUE	M1 STB d4 / M1 SZH	M1 STB d4	M1 SZH	10	A6NHR9	1173.56	856.847	-0.45378	0.45378	-26.9873	0.730127	-0.220499	0.220499	-14.1732	0.858268	0	0.000734356	0.000293432	4.52893	0.0272279	A6NHR9	Homo sapiens	nose development,chromosome organization,inactivation of X chromosome by DNA methylation	ATP binding,ATPase activity	Barr body,nuclear chromosome, telomeric region	sp	9606	1	2	Human_Swissprot_Reviewed_May2022	>sp|A6NHR9|SMHD1_HUMAN Structural maintenance of chromosomes flexible hinge domain-containing protein 1 OS=Homo sapiens OX=9606 GN=SMCHD1 PE=1 SV=2	30	32
SMHD1_HUMAN	Structural maintenance of chromosomes flexible hinge domain-containing protein 1	SMCHD1	A6NHR9	TRUE	M1 STB d6 / M1 SZH	M1 STB d6	M1 SZH	10	A6NHR9	1173.56	908.466	-0.369386	0.369386	-22.5888	0.774112	-0.329602	0.329602	-20.4244	0.795756	0	0.00138303	0.000484217	3.68405	0.0379002	A6NHR9	Homo sapiens	nose development,chromosome organization,inactivation of X chromosome by DNA methylation	ATP binding,ATPase activity	Barr body,nuclear chromosome, telomeric region	sp	9606	1	2	Human_Swissprot_Reviewed_May2022	>sp|A6NHR9|SMHD1_HUMAN Structural maintenance of chromosomes flexible hinge domain-containing protein 1 OS=Homo sapiens OX=9606 GN=SMCHD1 PE=1 SV=2	30	32
SMHD1_HUMAN	Structural maintenance of chromosomes flexible hinge domain-containing protein 1	SMCHD1	A6NHR9	TRUE	M1 STB d8 / M1 SZH	M1 STB d8	M1 SZH	10	A6NHR9	1173.56	930.031	-0.335539	0.335539	-20.7512	0.792488	-0.213435	0.213435	-13.7519	0.862481	0	0.000288406	0.000141198	5.29504	0.0252904	A6NHR9	Homo sapiens	nose development,chromosome organization,inactivation of X chromosome by DNA methylation	ATP binding,ATPase activity	Barr body,nuclear chromosome, telomeric region	sp	9606	1	2	Human_Swissprot_Reviewed_May2022	>sp|A6NHR9|SMHD1_HUMAN Structural maintenance of chromosomes flexible hinge domain-containing protein 1 OS=Homo sapiens OX=9606 GN=SMCHD1 PE=1 SV=2	30	32
SMHD1_HUMAN	Structural maintenance of chromosomes flexible hinge domain-containing protein 1	SMCHD1	A6NHR9	TRUE	M1 STB d2 / M1 CDX2	M1 STB d2	M1 CDX2	10	A6NHR9	1354.07	1246.97	-0.118881	0.118881	-7.90981	0.920902	-0.000396082	0.000396082	-0.0274505	0.999725	0	0.990801	0.132163	4.84737	0.0326375	A6NHR9	Homo sapiens	nose development,chromosome organization,inactivation of X chromosome by DNA methylation	ATP binding,ATPase activity	Barr body,nuclear chromosome, telomeric region	sp	9606	1	2	Human_Swissprot_Reviewed_May2022	>sp|A6NHR9|SMHD1_HUMAN Structural maintenance of chromosomes flexible hinge domain-containing protein 1 OS=Homo sapiens OX=9606 GN=SMCHD1 PE=1 SV=2	30	32
SMHD1_HUMAN	Structural maintenance of chromosomes flexible hinge domain-containing protein 1	SMCHD1	A6NHR9	TRUE	M1 STB d4 / M1 CDX2	M1 STB d4	M1 CDX2	10	A6NHR9	1354.07	856.847	-0.660196	0.660196	-36.7208	0.632792	-0.397331	0.397331	-24.0738	0.759262	0	8.88731e-05	5.70716e-05	4.82063	0.0330463	A6NHR9	Homo sapiens	nose development,chromosome organization,inactivation of X chromosome by DNA methylation	ATP binding,ATPase activity	Barr body,nuclear chromosome, telomeric region	sp	9606	1	2	Human_Swissprot_Reviewed_May2022	>sp|A6NHR9|SMHD1_HUMAN Structural maintenance of chromosomes flexible hinge domain-containing protein 1 OS=Homo sapiens OX=9606 GN=SMCHD1 PE=1 SV=2	30	32
SMHD1_HUMAN	Structural maintenance of chromosomes flexible hinge domain-containing protein 1	SMCHD1	A6NHR9	TRUE	M1 STB d6 / M1 CDX2	M1 STB d6	M1 CDX2	10	A6NHR9	1354.07	908.466	-0.575801	0.575801	-32.9087	0.670913	-0.506434	0.506434	-29.604	0.70396	0	0.000112673	6.82776e-05	4.65498	0.0422743	A6NHR9	Homo sapiens	nose development,chromosome organization,inactivation of X chromosome by DNA methylation	ATP binding,ATPase activity	Barr body,nuclear chromosome, telomeric region	sp	9606	1	2	Human_Swissprot_Reviewed_May2022	>sp|A6NHR9|SMHD1_HUMAN Structural maintenance of chromosomes flexible hinge domain-containing protein 1 OS=Homo sapiens OX=9606 GN=SMCHD1 PE=1 SV=2	30	32
SMHD1_HUMAN	Structural maintenance of chromosomes flexible hinge domain-containing protein 1	SMCHD1	A6NHR9	TRUE	M1 STB d8 / M1 CDX2	M1 STB d8	M1 CDX2	10	A6NHR9	1354.07	930.031	-0.541955	0.541955	-31.316	0.68684	-0.390267	0.390267	-23.7011	0.762989	0	7.65077e-05	5.09098e-05	4.82399	0.0314691	A6NHR9	Homo sapiens	nose development,chromosome organization,inactivation of X chromosome by DNA methylation	ATP binding,ATPase activity	Barr body,nuclear chromosome, telomeric region	sp	9606	1	2	Human_Swissprot_Reviewed_May2022	>sp|A6NHR9|SMHD1_HUMAN Structural maintenance of chromosomes flexible hinge domain-containing protein 1 OS=Homo sapiens OX=9606 GN=SMCHD1 PE=1 SV=2	30	32
SMHD1_HUMAN	Structural maintenance of chromosomes flexible hinge domain-containing protein 1	SMCHD1	A6NHR9	TRUE	M1 STB d4 / M1 STB d2	M1 STB d4	M1 STB d2	8	A6NHR9	1246.97	856.847	-0.541315	0.541315	-31.2856	0.687144	-0.396935	0.396935	-24.053	0.75947	0	0.00136174	0.000478304	2.38141	0.0222364	A6NHR9	Homo sapiens	nose development,chromosome organization,inactivation of X chromosome by DNA methylation	ATP binding,ATPase activity	Barr body,nuclear chromosome, telomeric region	sp	9606	1	2	Human_Swissprot_Reviewed_May2022	>sp|A6NHR9|SMHD1_HUMAN Structural maintenance of chromosomes flexible hinge domain-containing protein 1 OS=Homo sapiens OX=9606 GN=SMCHD1 PE=1 SV=2	30	32
SMHD1_HUMAN	Structural maintenance of chromosomes flexible hinge domain-containing protein 1	SMCHD1	A6NHR9	TRUE	M1 STB d6 / M1 STB d2	M1 STB d6	M1 STB d2	8	A6NHR9	1246.97	908.466	-0.456921	0.456921	-27.146	0.72854	-0.506038	0.506038	-29.5846	0.704154	0	0.00139238	0.000486827	2.61364	0.0344894	A6NHR9	Homo sapiens	nose development,chromosome organization,inactivation of X chromosome by DNA methylation	ATP binding,ATPase activity	Barr body,nuclear chromosome, telomeric region	sp	9606	1	2	Human_Swissprot_Reviewed_May2022	>sp|A6NHR9|SMHD1_HUMAN Structural maintenance of chromosomes flexible hinge domain-containing protein 1 OS=Homo sapiens OX=9606 GN=SMCHD1 PE=1 SV=2	30	32
SMHD1_HUMAN	Structural maintenance of chromosomes flexible hinge domain-containing protein 1	SMCHD1	A6NHR9	TRUE	M1 STB d8 / M1 STB d2	M1 STB d8	M1 STB d2	8	A6NHR9	1246.97	930.031	-0.423074	0.423074	-25.4166	0.745834	-0.389871	0.389871	-23.6802	0.763198	0	0.000623677	0.000257906	2.63306	0.0198167	A6NHR9	Homo sapiens	nose development,chromosome organization,inactivation of X chromosome by DNA methylation	ATP binding,ATPase activity	Barr body,nuclear chromosome, telomeric region	sp	9606	1	2	Human_Swissprot_Reviewed_May2022	>sp|A6NHR9|SMHD1_HUMAN Structural maintenance of chromosomes flexible hinge domain-containing protein 1 OS=Homo sapiens OX=9606 GN=SMCHD1 PE=1 SV=2	30	32
SMHD1_HUMAN	Structural maintenance of chromosomes flexible hinge domain-containing protein 1	SMCHD1	A6NHR9	TRUE	M1 STB d6 / M1 STB d4	M1 STB d6	M1 STB d4	8	A6NHR9	856.847	908.466	0.0843944	0.0843944	6.02426	1.06024	-0.109103	0.109103	-7.28357	0.927164	0	0.0610353	0.0108814	2.66736	0.0348765	A6NHR9	Homo sapiens	nose development,chromosome organization,inactivation of X chromosome by DNA methylation	ATP binding,ATPase activity	Barr body,nuclear chromosome, telomeric region	sp	9606	1	2	Human_Swissprot_Reviewed_May2022	>sp|A6NHR9|SMHD1_HUMAN Structural maintenance of chromosomes flexible hinge domain-containing protein 1 OS=Homo sapiens OX=9606 GN=SMCHD1 PE=1 SV=2	30	32
SMHD1_HUMAN	Structural maintenance of chromosomes flexible hinge domain-containing protein 1	SMCHD1	A6NHR9	TRUE	M1 STB d8 / M1 STB d4	M1 STB d8	M1 STB d4	8	A6NHR9	856.847	930.031	0.118241	0.118241	8.54106	1.08541	0.00706408	0.00706408	0.490845	1.00491	0	0.757618	0.103962	2.44879	0.0204829	A6NHR9	Homo sapiens	nose development,chromosome organization,inactivation of X chromosome by DNA methylation	ATP binding,ATPase activity	Barr body,nuclear chromosome, telomeric region	sp	9606	1	2	Human_Swissprot_Reviewed_May2022	>sp|A6NHR9|SMHD1_HUMAN Structural maintenance of chromosomes flexible hinge domain-containing protein 1 OS=Homo sapiens OX=9606 GN=SMCHD1 PE=1 SV=2	30	32
SMHD1_HUMAN	Structural maintenance of chromosomes flexible hinge domain-containing protein 1	SMCHD1	A6NHR9	TRUE	M1 STB d8 / M1 STB d6	M1 STB d8	M1 STB d6	8	A6NHR9	908.466	930.031	0.0338466	0.0338466	2.3738	1.02374	0.116167	0.116167	8.38515	1.08385	0	0.0552191	0.00997703	2.43318	0.0333858	A6NHR9	Homo sapiens	nose development,chromosome organization,inactivation of X chromosome by DNA methylation	ATP binding,ATPase activity	Barr body,nuclear chromosome, telomeric region	sp	9606	1	2	Human_Swissprot_Reviewed_May2022	>sp|A6NHR9|SMHD1_HUMAN Structural maintenance of chromosomes flexible hinge domain-containing protein 1 OS=Homo sapiens OX=9606 GN=SMCHD1 PE=1 SV=2	30	32
PRDC1_HUMAN	Phosphoribosyltransferase domain-containing protein 1	PRTFDC1	Q9NRG1	FALSE	Lau / Control	Lau	Control	0	Q9NRG1	68.0671	5.68297	-3.58224	3.58224	-91.6509	0.0834907	NaN	NaN	NaN	NaN	0	NaN	NaN	NaN	NaN	Q9NRG1	Homo sapiens	purine ribonucleoside salvage,guanine salvage,GMP catabolic process,GMP salvage,adenine salvage,IMP salvage,hypoxanthine metabolic process	nucleotide binding,magnesium ion binding,protein binding,protein homodimerization activity,hypoxanthine phosphoribosyltransferase activity	cytoplasm	sp	9606	1	1	Human_Swissprot_Reviewed_May2022	>sp|Q9NRG1|PRDC1_HUMAN Phosphoribosyltransferase domain-containing protein 1 OS=Homo sapiens OX=9606 GN=PRTFDC1 PE=1 SV=1	1	1
CAST2_HUMAN	Cytosolic arginine sensor for mTORC1 subunit 2	CASTOR2	A6NHX0	TRUE	M1 SZH / Control	M1 SZH	Control	12	A6NHX0	247.019	241.181	-0.0345094	0.0345094	-2.36362	0.976364	-0.162127	0.162127	-10.6293	0.893707	0	0.000118944	7.11722e-05	5.47645	0.0167328	A6NHX0	Homo sapiens	negative regulation of TORC1 signaling	protein binding,identical protein binding,arginine binding	cytosol,GATOR2 complex	sp	9606	1	3	Human_Swissprot_Reviewed_May2022	>sp|A6NHX0|CAST2_HUMAN Cytosolic arginine sensor for mTORC1 subunit 2 OS=Homo sapiens OX=9606 GN=CASTOR2 PE=1 SV=3	4	4
CAST2_HUMAN	Cytosolic arginine sensor for mTORC1 subunit 2	CASTOR2	A6NHX0	TRUE	M1 CDX2 / Control	M1 CDX2	Control	12	A6NHX0	247.019	325.725	0.39903	0.39903	31.8621	1.31862	0.322099	0.322099	25.0148	1.25015	0	0.000509851	0.000220024	4.7361	0.0383645	A6NHX0	Homo sapiens	negative regulation of TORC1 signaling	protein binding,identical protein binding,arginine binding	cytosol,GATOR2 complex	sp	9606	1	3	Human_Swissprot_Reviewed_May2022	>sp|A6NHX0|CAST2_HUMAN Cytosolic arginine sensor for mTORC1 subunit 2 OS=Homo sapiens OX=9606 GN=CASTOR2 PE=1 SV=3	4	4
CAST2_HUMAN	Cytosolic arginine sensor for mTORC1 subunit 2	CASTOR2	A6NHX0	TRUE	M1 STB d2 / Control	M1 STB d2	Control	10	A6NHX0	247.019	374.581	0.600654	0.600654	51.6404	1.5164	0.567739	0.567739	48.2199	1.4822	0	2.24363e-05	2.02341e-05	3.45253	0.0179663	A6NHX0	Homo sapiens	negative regulation of TORC1 signaling	protein binding,identical protein binding,arginine binding	cytosol,GATOR2 complex	sp	9606	1	3	Human_Swissprot_Reviewed_May2022	>sp|A6NHX0|CAST2_HUMAN Cytosolic arginine sensor for mTORC1 subunit 2 OS=Homo sapiens OX=9606 GN=CASTOR2 PE=1 SV=3	4	4
CAST2_HUMAN	Cytosolic arginine sensor for mTORC1 subunit 2	CASTOR2	A6NHX0	TRUE	M1 STB d4 / Control	M1 STB d4	Control	10	A6NHX0	247.019	363.7	0.558127	0.558127	47.2356	1.47236	0.574954	0.574954	48.963	1.48963	0	0.000853071	0.000330195	2.19495	0.0216549	A6NHX0	Homo sapiens	negative regulation of TORC1 signaling	protein binding,identical protein binding,arginine binding	cytosol,GATOR2 complex	sp	9606	1	3	Human_Swissprot_Reviewed_May2022	>sp|A6NHX0|CAST2_HUMAN Cytosolic arginine sensor for mTORC1 subunit 2 OS=Homo sapiens OX=9606 GN=CASTOR2 PE=1 SV=3	4	4
CAST2_HUMAN	Cytosolic arginine sensor for mTORC1 subunit 2	CASTOR2	A6NHX0	TRUE	M1 STB d6 / Control	M1 STB d6	Control	10	A6NHX0	247.019	495.593	1.00453	1.00453	100.629	2.00629	0.91471	0.91471	88.519	1.88519	0	0.00481685	0.00131367	1.50337	0.0317143	A6NHX0	Homo sapiens	negative regulation of TORC1 signaling	protein binding,identical protein binding,arginine binding	cytosol,GATOR2 complex	sp	9606	1	3	Human_Swissprot_Reviewed_May2022	>sp|A6NHX0|CAST2_HUMAN Cytosolic arginine sensor for mTORC1 subunit 2 OS=Homo sapiens OX=9606 GN=CASTOR2 PE=1 SV=3	4	4
CAST2_HUMAN	Cytosolic arginine sensor for mTORC1 subunit 2	CASTOR2	A6NHX0	TRUE	M1 STB d8 / Control	M1 STB d8	Control	10	A6NHX0	247.019	454.6	0.879975	0.879975	84.0343	1.84034	0.716866	0.716866	64.3608	1.64361	0	0.0108118	0.00253271	1.40489	0.036039	A6NHX0	Homo sapiens	negative regulation of TORC1 signaling	protein binding,identical protein binding,arginine binding	cytosol,GATOR2 complex	sp	9606	1	3	Human_Swissprot_Reviewed_May2022	>sp|A6NHX0|CAST2_HUMAN Cytosolic arginine sensor for mTORC1 subunit 2 OS=Homo sapiens OX=9606 GN=CASTOR2 PE=1 SV=3	4	4
CAST2_HUMAN	Cytosolic arginine sensor for mTORC1 subunit 2	CASTOR2	A6NHX0	TRUE	M1 SZH / Lau	M1 SZH	Lau	12	A6NHX0	450.917	241.181	-0.902749	0.902749	-46.5134	0.534866	-0.829517	0.829517	-43.7282	0.562718	0	2.10195e-06	3.66361e-06	4.94072	0.0330186	A6NHX0	Homo sapiens	negative regulation of TORC1 signaling	protein binding,identical protein binding,arginine binding	cytosol,GATOR2 complex	sp	9606	1	3	Human_Swissprot_Reviewed_May2022	>sp|A6NHX0|CAST2_HUMAN Cytosolic arginine sensor for mTORC1 subunit 2 OS=Homo sapiens OX=9606 GN=CASTOR2 PE=1 SV=3	4	4
CAST2_HUMAN	Cytosolic arginine sensor for mTORC1 subunit 2	CASTOR2	A6NHX0	TRUE	M1 CDX2 / Lau	M1 CDX2	Lau	12	A6NHX0	450.917	325.725	-0.46921	0.46921	-27.764	0.72236	-0.345291	0.345291	-21.2851	0.787149	0	0.000114767	6.92634e-05	7.61766	0.047771	A6NHX0	Homo sapiens	negative regulation of TORC1 signaling	protein binding,identical protein binding,arginine binding	cytosol,GATOR2 complex	sp	9606	1	3	Human_Swissprot_Reviewed_May2022	>sp|A6NHX0|CAST2_HUMAN Cytosolic arginine sensor for mTORC1 subunit 2 OS=Homo sapiens OX=9606 GN=CASTOR2 PE=1 SV=3	4	4
CAST2_HUMAN	Cytosolic arginine sensor for mTORC1 subunit 2	CASTOR2	A6NHX0	TRUE	M1 STB d2 / Lau	M1 STB d2	Lau	10	A6NHX0	450.917	374.581	-0.267586	0.267586	-16.9292	0.830708	-0.0996505	0.0996505	-6.6741	0.933259	0	0.0314547	0.00615709	5.00616	0.0336605	A6NHX0	Homo sapiens	negative regulation of TORC1 signaling	protein binding,identical protein binding,arginine binding	cytosol,GATOR2 complex	sp	9606	1	3	Human_Swissprot_Reviewed_May2022	>sp|A6NHX0|CAST2_HUMAN Cytosolic arginine sensor for mTORC1 subunit 2 OS=Homo sapiens OX=9606 GN=CASTOR2 PE=1 SV=3	4	4
CAST2_HUMAN	Cytosolic arginine sensor for mTORC1 subunit 2	CASTOR2	A6NHX0	TRUE	M1 STB d4 / Lau	M1 STB d4	Lau	10	A6NHX0	450.917	363.7	-0.310113	0.310113	-19.3421	0.806579	-0.0924356	0.0924356	-6.20621	0.937938	0	0.0490477	0.00900099	5.01251	0.0357656	A6NHX0	Homo sapiens	negative regulation of TORC1 signaling	protein binding,identical protein binding,arginine binding	cytosol,GATOR2 complex	sp	9606	1	3	Human_Swissprot_Reviewed_May2022	>sp|A6NHX0|CAST2_HUMAN Cytosolic arginine sensor for mTORC1 subunit 2 OS=Homo sapiens OX=9606 GN=CASTOR2 PE=1 SV=3	4	4
CAST2_HUMAN	Cytosolic arginine sensor for mTORC1 subunit 2	CASTOR2	A6NHX0	TRUE	M1 STB d6 / Lau	M1 STB d6	Lau	10	A6NHX0	450.917	495.593	0.136292	0.136292	9.90764	1.09908	0.247321	0.247321	18.7001	1.187	0	0.00570777	0.00150726	3.66785	0.042615	A6NHX0	Homo sapiens	negative regulation of TORC1 signaling	protein binding,identical protein binding,arginine binding	cytosol,GATOR2 complex	sp	9606	1	3	Human_Swissprot_Reviewed_May2022	>sp|A6NHX0|CAST2_HUMAN Cytosolic arginine sensor for mTORC1 subunit 2 OS=Homo sapiens OX=9606 GN=CASTOR2 PE=1 SV=3	4	4
CAST2_HUMAN	Cytosolic arginine sensor for mTORC1 subunit 2	CASTOR2	A6NHX0	TRUE	M1 STB d8 / Lau	M1 STB d8	Lau	10	A6NHX0	450.917	454.6	0.0117351	0.0117351	0.816735	1.00817	0.0494764	0.0494764	3.48893	1.03489	0	0.357555	0.0526367	3.1171	0.0459244	A6NHX0	Homo sapiens	negative regulation of TORC1 signaling	protein binding,identical protein binding,arginine binding	cytosol,GATOR2 complex	sp	9606	1	3	Human_Swissprot_Reviewed_May2022	>sp|A6NHX0|CAST2_HUMAN Cytosolic arginine sensor for mTORC1 subunit 2 OS=Homo sapiens OX=9606 GN=CASTOR2 PE=1 SV=3	4	4
CAST2_HUMAN	Cytosolic arginine sensor for mTORC1 subunit 2	CASTOR2	A6NHX0	TRUE	M1 CDX2 / M1 SZH	M1 CDX2	M1 SZH	12	A6NHX0	241.181	325.725	0.43354	0.43354	35.0543	1.35054	0.484226	0.484226	39.8835	1.39883	0	9.36901e-05	5.93695e-05	4.57814	0.0378979	A6NHX0	Homo sapiens	negative regulation of TORC1 signaling	protein binding,identical protein binding,arginine binding	cytosol,GATOR2 complex	sp	9606	1	3	Human_Swissprot_Reviewed_May2022	>sp|A6NHX0|CAST2_HUMAN Cytosolic arginine sensor for mTORC1 subunit 2 OS=Homo sapiens OX=9606 GN=CASTOR2 PE=1 SV=3	4	4
CAST2_HUMAN	Cytosolic arginine sensor for mTORC1 subunit 2	CASTOR2	A6NHX0	TRUE	M1 STB d2 / M1 SZH	M1 STB d2	M1 SZH	10	A6NHX0	241.181	374.581	0.635163	0.635163	55.3114	1.55311	0.729866	0.729866	65.8485	1.65849	0	6.21251e-06	7.91848e-06	3.53126	0.0169472	A6NHX0	Homo sapiens	negative regulation of TORC1 signaling	protein binding,identical protein binding,arginine binding	cytosol,GATOR2 complex	sp	9606	1	3	Human_Swissprot_Reviewed_May2022	>sp|A6NHX0|CAST2_HUMAN Cytosolic arginine sensor for mTORC1 subunit 2 OS=Homo sapiens OX=9606 GN=CASTOR2 PE=1 SV=3	4	4
CAST2_HUMAN	Cytosolic arginine sensor for mTORC1 subunit 2	CASTOR2	A6NHX0	TRUE	M1 STB d4 / M1 SZH	M1 STB d4	M1 SZH	10	A6NHX0	241.181	363.7	0.592636	0.592636	50.8	1.508	0.737081	0.737081	66.68	1.6668	0	0.000770658	0.000304779	2.01141	0.0208171	A6NHX0	Homo sapiens	negative regulation of TORC1 signaling	protein binding,identical protein binding,arginine binding	cytosol,GATOR2 complex	sp	9606	1	3	Human_Swissprot_Reviewed_May2022	>sp|A6NHX0|CAST2_HUMAN Cytosolic arginine sensor for mTORC1 subunit 2 OS=Homo sapiens OX=9606 GN=CASTOR2 PE=1 SV=3	4	4
CAST2_HUMAN	Cytosolic arginine sensor for mTORC1 subunit 2	CASTOR2	A6NHX0	TRUE	M1 STB d6 / M1 SZH	M1 STB d6	M1 SZH	10	A6NHX0	241.181	495.593	1.03904	1.03904	105.486	2.05486	1.07684	1.07684	110.941	2.10941	0	0.00485159	0.00132102	1.41321	0.0311483	A6NHX0	Homo sapiens	negative regulation of TORC1 signaling	protein binding,identical protein binding,arginine binding	cytosol,GATOR2 complex	sp	9606	1	3	Human_Swissprot_Reviewed_May2022	>sp|A6NHX0|CAST2_HUMAN Cytosolic arginine sensor for mTORC1 subunit 2 OS=Homo sapiens OX=9606 GN=CASTOR2 PE=1 SV=3	4	4
CAST2_HUMAN	Cytosolic arginine sensor for mTORC1 subunit 2	CASTOR2	A6NHX0	TRUE	M1 STB d8 / M1 SZH	M1 STB d8	M1 SZH	10	A6NHX0	241.181	454.6	0.914484	0.914484	88.4895	1.8849	0.878993	0.878993	83.9091	1.83909	0	0.00964976	0.0023071	1.33656	0.0355419	A6NHX0	Homo sapiens	negative regulation of TORC1 signaling	protein binding,identical protein binding,arginine binding	cytosol,GATOR2 complex	sp	9606	1	3	Human_Swissprot_Reviewed_May2022	>sp|A6NHX0|CAST2_HUMAN Cytosolic arginine sensor for mTORC1 subunit 2 OS=Homo sapiens OX=9606 GN=CASTOR2 PE=1 SV=3	4	4
CAST2_HUMAN	Cytosolic arginine sensor for mTORC1 subunit 2	CASTOR2	A6NHX0	TRUE	M1 STB d2 / M1 CDX2	M1 STB d2	M1 CDX2	10	A6NHX0	325.725	374.581	0.201624	0.201624	14.9992	1.14999	0.24564	0.24564	18.5619	1.18562	0	0.00176181	0.000586946	4.68995	0.0384585	A6NHX0	Homo sapiens	negative regulation of TORC1 signaling	protein binding,identical protein binding,arginine binding	cytosol,GATOR2 complex	sp	9606	1	3	Human_Swissprot_Reviewed_May2022	>sp|A6NHX0|CAST2_HUMAN Cytosolic arginine sensor for mTORC1 subunit 2 OS=Homo sapiens OX=9606 GN=CASTOR2 PE=1 SV=3	4	4
CAST2_HUMAN	Cytosolic arginine sensor for mTORC1 subunit 2	CASTOR2	A6NHX0	TRUE	M1 STB d4 / M1 CDX2	M1 STB d4	M1 CDX2	10	A6NHX0	325.725	363.7	0.159097	0.159097	11.6588	1.11659	0.252855	0.252855	19.1563	1.19156	0	0.00159922	0.000543102	4.92361	0.0403138	A6NHX0	Homo sapiens	negative regulation of TORC1 signaling	protein binding,identical protein binding,arginine binding	cytosol,GATOR2 complex	sp	9606	1	3	Human_Swissprot_Reviewed_May2022	>sp|A6NHX0|CAST2_HUMAN Cytosolic arginine sensor for mTORC1 subunit 2 OS=Homo sapiens OX=9606 GN=CASTOR2 PE=1 SV=3	4	4
CAST2_HUMAN	Cytosolic arginine sensor for mTORC1 subunit 2	CASTOR2	A6NHX0	TRUE	M1 STB d6 / M1 CDX2	M1 STB d6	M1 CDX2	10	A6NHX0	325.725	495.593	0.605501	0.605501	52.1507	1.52151	0.592611	0.592611	50.7974	1.50797	0	0.00015939	8.92826e-05	4.21442	0.046498	A6NHX0	Homo sapiens	negative regulation of TORC1 signaling	protein binding,identical protein binding,arginine binding	cytosol,GATOR2 complex	sp	9606	1	3	Human_Swissprot_Reviewed_May2022	>sp|A6NHX0|CAST2_HUMAN Cytosolic arginine sensor for mTORC1 subunit 2 OS=Homo sapiens OX=9606 GN=CASTOR2 PE=1 SV=3	4	4
CAST2_HUMAN	Cytosolic arginine sensor for mTORC1 subunit 2	CASTOR2	A6NHX0	TRUE	M1 STB d8 / M1 CDX2	M1 STB d8	M1 CDX2	10	A6NHX0	325.725	454.6	0.480945	0.480945	39.5657	1.39566	0.394767	0.394767	31.473	1.31473	0	0.00188848	0.000620218	3.68196	0.0495487	A6NHX0	Homo sapiens	negative regulation of TORC1 signaling	protein binding,identical protein binding,arginine binding	cytosol,GATOR2 complex	sp	9606	1	3	Human_Swissprot_Reviewed_May2022	>sp|A6NHX0|CAST2_HUMAN Cytosolic arginine sensor for mTORC1 subunit 2 OS=Homo sapiens OX=9606 GN=CASTOR2 PE=1 SV=3	4	4
CAST2_HUMAN	Cytosolic arginine sensor for mTORC1 subunit 2	CASTOR2	A6NHX0	TRUE	M1 STB d4 / M1 STB d2	M1 STB d4	M1 STB d2	8	A6NHX0	374.581	363.7	-0.042527	0.042527	-2.90473	0.970953	0.00721483	0.00721483	0.501346	1.00501	0	0.771325	0.105655	2.07567	0.021821	A6NHX0	Homo sapiens	negative regulation of TORC1 signaling	protein binding,identical protein binding,arginine binding	cytosol,GATOR2 complex	sp	9606	1	3	Human_Swissprot_Reviewed_May2022	>sp|A6NHX0|CAST2_HUMAN Cytosolic arginine sensor for mTORC1 subunit 2 OS=Homo sapiens OX=9606 GN=CASTOR2 PE=1 SV=3	4	4
CAST2_HUMAN	Cytosolic arginine sensor for mTORC1 subunit 2	CASTOR2	A6NHX0	TRUE	M1 STB d6 / M1 STB d2	M1 STB d6	M1 STB d2	8	A6NHX0	374.581	495.593	0.403878	0.403878	32.3059	1.32306	0.346971	0.346971	27.1888	1.27189	0	0.0206198	0.00431463	1.50481	0.031828	A6NHX0	Homo sapiens	negative regulation of TORC1 signaling	protein binding,identical protein binding,arginine binding	cytosol,GATOR2 complex	sp	9606	1	3	Human_Swissprot_Reviewed_May2022	>sp|A6NHX0|CAST2_HUMAN Cytosolic arginine sensor for mTORC1 subunit 2 OS=Homo sapiens OX=9606 GN=CASTOR2 PE=1 SV=3	4	4
CAST2_HUMAN	Cytosolic arginine sensor for mTORC1 subunit 2	CASTOR2	A6NHX0	TRUE	M1 STB d8 / M1 STB d2	M1 STB d8	M1 STB d2	8	A6NHX0	374.581	454.6	0.279321	0.279321	21.3624	1.21362	0.149127	0.149127	10.8898	1.1089	0	0.0943742	0.0159274	1.40993	0.036139	A6NHX0	Homo sapiens	negative regulation of TORC1 signaling	protein binding,identical protein binding,arginine binding	cytosol,GATOR2 complex	sp	9606	1	3	Human_Swissprot_Reviewed_May2022	>sp|A6NHX0|CAST2_HUMAN Cytosolic arginine sensor for mTORC1 subunit 2 OS=Homo sapiens OX=9606 GN=CASTOR2 PE=1 SV=3	4	4
CAST2_HUMAN	Cytosolic arginine sensor for mTORC1 subunit 2	CASTOR2	A6NHX0	TRUE	M1 STB d6 / M1 STB d4	M1 STB d6	M1 STB d4	8	A6NHX0	363.7	495.593	0.446405	0.446405	36.264	1.36264	0.339756	0.339756	26.5543	1.26554	0	0.0142063	0.00316941	1.78689	0.0340465	A6NHX0	Homo sapiens	negative regulation of TORC1 signaling	protein binding,identical protein binding,arginine binding	cytosol,GATOR2 complex	sp	9606	1	3	Human_Swissprot_Reviewed_May2022	>sp|A6NHX0|CAST2_HUMAN Cytosolic arginine sensor for mTORC1 subunit 2 OS=Homo sapiens OX=9606 GN=CASTOR2 PE=1 SV=3	4	4
CAST2_HUMAN	Cytosolic arginine sensor for mTORC1 subunit 2	CASTOR2	A6NHX0	TRUE	M1 STB d8 / M1 STB d4	M1 STB d8	M1 STB d4	8	A6NHX0	363.7	454.6	0.321848	0.321848	24.9931	1.24993	0.141912	0.141912	10.3366	1.10337	0	0.0869236	0.0148176	1.64778	0.0381074	A6NHX0	Homo sapiens	negative regulation of TORC1 signaling	protein binding,identical protein binding,arginine binding	cytosol,GATOR2 complex	sp	9606	1	3	Human_Swissprot_Reviewed_May2022	>sp|A6NHX0|CAST2_HUMAN Cytosolic arginine sensor for mTORC1 subunit 2 OS=Homo sapiens OX=9606 GN=CASTOR2 PE=1 SV=3	4	4
CAST2_HUMAN	Cytosolic arginine sensor for mTORC1 subunit 2	CASTOR2	A6NHX0	TRUE	M1 STB d8 / M1 STB d6	M1 STB d8	M1 STB d6	8	A6NHX0	495.593	454.6	-0.124556	0.124556	-8.2714	0.917286	-0.197844	0.197844	-12.8148	0.871852	0	0.0418425	0.00785313	2.13563	0.0445986	A6NHX0	Homo sapiens	negative regulation of TORC1 signaling	protein binding,identical protein binding,arginine binding	cytosol,GATOR2 complex	sp	9606	1	3	Human_Swissprot_Reviewed_May2022	>sp|A6NHX0|CAST2_HUMAN Cytosolic arginine sensor for mTORC1 subunit 2 OS=Homo sapiens OX=9606 GN=CASTOR2 PE=1 SV=3	4	4
NPT2B_HUMAN	Sodium-dependent phosphate transport protein 2B	SLC34A2	O95436	TRUE	Lau / Control	Lau	Control	10	O95436	228.152	19.3575	-3.55904	3.55904	-91.5156	0.0848444	-2.87536	2.87536	-86.3721	0.136279	0	0.00352621	0.00102217	1.81611	0.136841	O95436	Homo sapiens	in utero embryonic development,phosphate ion transport,cellular phosphate ion homeostasis,sodium ion transmembrane transport,response to estrogen,cellular protein metabolic process,sodium-dependent phosphate transport	sodium:phosphate symporter activity,sodium-dependent phosphate transmembrane transporter activity,sodium ion binding,phosphate ion binding	cytoplasm,plasma membrane,integral component of plasma membrane,brush border,integral component of membrane,apical plasma membrane,brush border membrane,vesicle	sp	9606	1	3	Human_Swissprot_Reviewed_May2022	>sp|O95436|NPT2B_HUMAN Sodium-dependent phosphate transport protein 2B OS=Homo sapiens OX=9606 GN=SLC34A2 PE=1 SV=3	2	2
RTL8C_HUMAN	Retrotransposon Gag-like protein 8C	RTL8C	A6ZKI3	TRUE	M1 SZH / Control	M1 SZH	Control	12	A6ZKI3	511.078	473.145	-0.11126	0.11126	-7.42211	0.925779	-0.00336752	0.00336752	-0.233147	0.997669	0	0.959246	0.1284	6.04015	0.0632337	A6ZKI3	Homo sapiens				sp	9606	1	1	Human_Swissprot_Reviewed_May2022	>sp|A6ZKI3|RTL8C_HUMAN Retrotransposon Gag-like protein 8C OS=Homo sapiens OX=9606 GN=RTL8C PE=1 SV=1	4	4
RTL8C_HUMAN	Retrotransposon Gag-like protein 8C	RTL8C	A6ZKI3	TRUE	M1 CDX2 / Control	M1 CDX2	Control	12	A6ZKI3	511.078	471.364	-0.116702	0.116702	-7.77061	0.922294	-0.0541644	0.0541644	-3.68479	0.963152	0	0.431779	0.0624696	5.25303	0.0636388	A6ZKI3	Homo sapiens				sp	9606	1	1	Human_Swissprot_Reviewed_May2022	>sp|A6ZKI3|RTL8C_HUMAN Retrotransposon Gag-like protein 8C OS=Homo sapiens OX=9606 GN=RTL8C PE=1 SV=1	4	4
RTL8C_HUMAN	Retrotransposon Gag-like protein 8C	RTL8C	A6ZKI3	TRUE	M1 STB d2 / Control	M1 STB d2	Control	10	A6ZKI3	511.078	142.429	-1.8433	1.8433	-72.1316	0.278684	-1.7407	1.7407	-70.0775	0.299225	0	8.38412e-07	1.93303e-06	4.57777	0.0481237	A6ZKI3	Homo sapiens				sp	9606	1	1	Human_Swissprot_Reviewed_May2022	>sp|A6ZKI3|RTL8C_HUMAN Retrotransposon Gag-like protein 8C OS=Homo sapiens OX=9606 GN=RTL8C PE=1 SV=1	4	4
RTL8C_HUMAN	Retrotransposon Gag-like protein 8C	RTL8C	A6ZKI3	TRUE	M1 STB d4 / Control	M1 STB d4	Control	10	A6ZKI3	511.078	176.475	-1.53408	1.53408	-65.4701	0.345299	-1.5091	1.5091	-64.8671	0.351329	0	1.68974e-06	3.14553e-06	4.52286	0.0473159	A6ZKI3	Homo sapiens				sp	9606	1	1	Human_Swissprot_Reviewed_May2022	>sp|A6ZKI3|RTL8C_HUMAN Retrotransposon Gag-like protein 8C OS=Homo sapiens OX=9606 GN=RTL8C PE=1 SV=1	4	4
RTL8C_HUMAN	Retrotransposon Gag-like protein 8C	RTL8C	A6ZKI3	TRUE	M1 STB d6 / Control	M1 STB d6	Control	10	A6ZKI3	511.078	150.589	-1.76292	1.76292	-70.5349	0.294651	-1.47523	1.47523	-64.0323	0.359677	0	1.98928e-06	3.52736e-06	4.47935	0.0469068	A6ZKI3	Homo sapiens				sp	9606	1	1	Human_Swissprot_Reviewed_May2022	>sp|A6ZKI3|RTL8C_HUMAN Retrotransposon Gag-like protein 8C OS=Homo sapiens OX=9606 GN=RTL8C PE=1 SV=1	4	4
RTL8C_HUMAN	Retrotransposon Gag-like protein 8C	RTL8C	A6ZKI3	TRUE	M1 STB d8 / Control	M1 STB d8	Control	10	A6ZKI3	511.078	132.226	-1.95054	1.95054	-74.128	0.25872	-1.74616	1.74616	-70.1906	0.298094	0	8.40508e-06	9.8487e-06	3.88338	0.0561659	A6ZKI3	Homo sapiens				sp	9606	1	1	Human_Swissprot_Reviewed_May2022	>sp|A6ZKI3|RTL8C_HUMAN Retrotransposon Gag-like protein 8C OS=Homo sapiens OX=9606 GN=RTL8C PE=1 SV=1	4	4
RTL8C_HUMAN	Retrotransposon Gag-like protein 8C	RTL8C	A6ZKI3	TRUE	M1 SZH / Lau	M1 SZH	Lau	12	A6ZKI3	371.399	473.145	0.349311	0.349311	27.3952	1.27395	0.257708	0.257708	19.5578	1.19558	0	0.00565288	0.00149545	4.99739	0.0555707	A6ZKI3	Homo sapiens				sp	9606	1	1	Human_Swissprot_Reviewed_May2022	>sp|A6ZKI3|RTL8C_HUMAN Retrotransposon Gag-like protein 8C OS=Homo sapiens OX=9606 GN=RTL8C PE=1 SV=1	4	4
RTL8C_HUMAN	Retrotransposon Gag-like protein 8C	RTL8C	A6ZKI3	TRUE	M1 CDX2 / Lau	M1 CDX2	Lau	12	A6ZKI3	371.399	471.364	0.34387	0.34387	26.9156	1.26916	0.206911	0.206911	15.4215	1.15421	0	0.0197752	0.0041673	4.13504	0.0560312	A6ZKI3	Homo sapiens				sp	9606	1	1	Human_Swissprot_Reviewed_May2022	>sp|A6ZKI3|RTL8C_HUMAN Retrotransposon Gag-like protein 8C OS=Homo sapiens OX=9606 GN=RTL8C PE=1 SV=1	4	4
RTL8C_HUMAN	Retrotransposon Gag-like protein 8C	RTL8C	A6ZKI3	TRUE	M1 STB d2 / Lau	M1 STB d2	Lau	10	A6ZKI3	371.399	142.429	-1.38273	1.38273	-61.6507	0.383493	-1.47962	1.47962	-64.1417	0.358583	0	5.84495e-07	1.5212e-06	4.56293	0.03749	A6ZKI3	Homo sapiens				sp	9606	1	1	Human_Swissprot_Reviewed_May2022	>sp|A6ZKI3|RTL8C_HUMAN Retrotransposon Gag-like protein 8C OS=Homo sapiens OX=9606 GN=RTL8C PE=1 SV=1	4	4
RTL8C_HUMAN	Retrotransposon Gag-like protein 8C	RTL8C	A6ZKI3	TRUE	M1 STB d4 / Lau	M1 STB d4	Lau	10	A6ZKI3	371.399	176.475	-1.07351	1.07351	-52.4838	0.475162	-1.24803	1.24803	-57.8977	0.421023	0	6.74831e-07	1.676e-06	4.7756	0.0364472	A6ZKI3	Homo sapiens				sp	9606	1	1	Human_Swissprot_Reviewed_May2022	>sp|A6ZKI3|RTL8C_HUMAN Retrotransposon Gag-like protein 8C OS=Homo sapiens OX=9606 GN=RTL8C PE=1 SV=1	4	4
RTL8C_HUMAN	Retrotransposon Gag-like protein 8C	RTL8C	A6ZKI3	TRUE	M1 STB d6 / Lau	M1 STB d6	Lau	10	A6ZKI3	371.399	150.589	-1.30235	1.30235	-59.4535	0.405465	-1.21415	1.21415	-56.8973	0.431027	0	5.84134e-07	1.52058e-06	4.86362	0.0359144	A6ZKI3	Homo sapiens				sp	9606	1	1	Human_Swissprot_Reviewed_May2022	>sp|A6ZKI3|RTL8C_HUMAN Retrotransposon Gag-like protein 8C OS=Homo sapiens OX=9606 GN=RTL8C PE=1 SV=1	4	4
RTL8C_HUMAN	Retrotransposon Gag-like protein 8C	RTL8C	A6ZKI3	TRUE	M1 STB d8 / Lau	M1 STB d8	Lau	10	A6ZKI3	371.399	132.226	-1.48996	1.48996	-64.3979	0.356021	-1.48509	1.48509	-64.2773	0.357227	0	0.000131506	7.69243e-05	2.76135	0.0473731	A6ZKI3	Homo sapiens				sp	9606	1	1	Human_Swissprot_Reviewed_May2022	>sp|A6ZKI3|RTL8C_HUMAN Retrotransposon Gag-like protein 8C OS=Homo sapiens OX=9606 GN=RTL8C PE=1 SV=1	4	4
RTL8C_HUMAN	Retrotransposon Gag-like protein 8C	RTL8C	A6ZKI3	TRUE	M1 CDX2 / M1 SZH	M1 CDX2	M1 SZH	12	A6ZKI3	473.145	471.364	-0.00544119	0.00544119	-0.376444	0.996236	-0.0507969	0.0507969	-3.45971	0.965403	0	0.476007	0.0682617	4.88902	0.0658389	A6ZKI3	Homo sapiens				sp	9606	1	1	Human_Swissprot_Reviewed_May2022	>sp|A6ZKI3|RTL8C_HUMAN Retrotransposon Gag-like protein 8C OS=Homo sapiens OX=9606 GN=RTL8C PE=1 SV=1	4	4
RTL8C_HUMAN	Retrotransposon Gag-like protein 8C	RTL8C	A6ZKI3	TRUE	M1 STB d2 / M1 SZH	M1 STB d2	M1 SZH	10	A6ZKI3	473.145	142.429	-1.73204	1.73204	-69.8974	0.301026	-1.73733	1.73733	-70.0076	0.299924	0	1.27497e-05	1.33671e-05	3.57384	0.0509977	A6ZKI3	Homo sapiens				sp	9606	1	1	Human_Swissprot_Reviewed_May2022	>sp|A6ZKI3|RTL8C_HUMAN Retrotransposon Gag-like protein 8C OS=Homo sapiens OX=9606 GN=RTL8C PE=1 SV=1	4	4
RTL8C_HUMAN	Retrotransposon Gag-like protein 8C	RTL8C	A6ZKI3	TRUE	M1 STB d4 / M1 SZH	M1 STB d4	M1 SZH	10	A6ZKI3	473.145	176.475	-1.42282	1.42282	-62.7018	0.372982	-1.50574	1.50574	-64.785	0.35215	0	2.50868e-05	2.19785e-05	3.48175	0.0502361	A6ZKI3	Homo sapiens				sp	9606	1	1	Human_Swissprot_Reviewed_May2022	>sp|A6ZKI3|RTL8C_HUMAN Retrotransposon Gag-like protein 8C OS=Homo sapiens OX=9606 GN=RTL8C PE=1 SV=1	4	4
RTL8C_HUMAN	Retrotransposon Gag-like protein 8C	RTL8C	A6ZKI3	TRUE	M1 STB d6 / M1 SZH	M1 STB d6	M1 SZH	10	A6ZKI3	473.145	150.589	-1.65166	1.65166	-68.1727	0.318273	-1.47186	1.47186	-63.9483	0.360517	0	3.00897e-05	2.51491e-05	3.42761	0.0498509	A6ZKI3	Homo sapiens				sp	9606	1	1	Human_Swissprot_Reviewed_May2022	>sp|A6ZKI3|RTL8C_HUMAN Retrotransposon Gag-like protein 8C OS=Homo sapiens OX=9606 GN=RTL8C PE=1 SV=1	4	4
RTL8C_HUMAN	Retrotransposon Gag-like protein 8C	RTL8C	A6ZKI3	TRUE	M1 STB d8 / M1 SZH	M1 STB d8	M1 SZH	10	A6ZKI3	473.145	132.226	-1.83928	1.83928	-72.0538	0.279462	-1.74279	1.74279	-70.121	0.29879	0	1.93689e-05	1.81528e-05	3.60273	0.0586471	A6ZKI3	Homo sapiens				sp	9606	1	1	Human_Swissprot_Reviewed_May2022	>sp|A6ZKI3|RTL8C_HUMAN Retrotransposon Gag-like protein 8C OS=Homo sapiens OX=9606 GN=RTL8C PE=1 SV=1	4	4
RTL8C_HUMAN	Retrotransposon Gag-like protein 8C	RTL8C	A6ZKI3	TRUE	M1 STB d2 / M1 CDX2	M1 STB d2	M1 CDX2	10	A6ZKI3	471.364	142.429	-1.7266	1.7266	-69.7836	0.302164	-1.68653	1.68653	-68.9328	0.310672	0	6.75526e-05	4.62569e-05	2.97042	0.0514991	A6ZKI3	Homo sapiens				sp	9606	1	1	Human_Swissprot_Reviewed_May2022	>sp|A6ZKI3|RTL8C_HUMAN Retrotransposon Gag-like protein 8C OS=Homo sapiens OX=9606 GN=RTL8C PE=1 SV=1	4	4
RTL8C_HUMAN	Retrotransposon Gag-like protein 8C	RTL8C	A6ZKI3	TRUE	M1 STB d4 / M1 CDX2	M1 STB d4	M1 CDX2	10	A6ZKI3	471.364	176.475	-1.41738	1.41738	-62.5608	0.374392	-1.45494	1.45494	-63.523	0.36477	0	0.000126028	7.44109e-05	2.87728	0.050745	A6ZKI3	Homo sapiens				sp	9606	1	1	Human_Swissprot_Reviewed_May2022	>sp|A6ZKI3|RTL8C_HUMAN Retrotransposon Gag-like protein 8C OS=Homo sapiens OX=9606 GN=RTL8C PE=1 SV=1	4	4
RTL8C_HUMAN	Retrotransposon Gag-like protein 8C	RTL8C	A6ZKI3	TRUE	M1 STB d6 / M1 CDX2	M1 STB d6	M1 CDX2	10	A6ZKI3	471.364	150.589	-1.64622	1.64622	-68.0524	0.319476	-1.42106	1.42106	-62.6563	0.373437	0	0.000149952	8.51143e-05	2.82542	0.0503637	A6ZKI3	Homo sapiens				sp	9606	1	1	Human_Swissprot_Reviewed_May2022	>sp|A6ZKI3|RTL8C_HUMAN Retrotransposon Gag-like protein 8C OS=Homo sapiens OX=9606 GN=RTL8C PE=1 SV=1	4	4
RTL8C_HUMAN	Retrotransposon Gag-like protein 8C	RTL8C	A6ZKI3	TRUE	M1 STB d8 / M1 CDX2	M1 STB d8	M1 CDX2	10	A6ZKI3	471.364	132.226	-1.83383	1.83383	-71.9482	0.280518	-1.692	1.692	-69.0502	0.309498	0	5.20063e-05	3.79224e-05	3.24188	0.0590836	A6ZKI3	Homo sapiens				sp	9606	1	1	Human_Swissprot_Reviewed_May2022	>sp|A6ZKI3|RTL8C_HUMAN Retrotransposon Gag-like protein 8C OS=Homo sapiens OX=9606 GN=RTL8C PE=1 SV=1	4	4
RTL8C_HUMAN	Retrotransposon Gag-like protein 8C	RTL8C	A6ZKI3	TRUE	M1 STB d4 / M1 STB d2	M1 STB d4	M1 STB d2	8	A6ZKI3	142.429	176.475	0.309217	0.309217	23.9035	1.23904	0.231593	0.231593	17.4131	1.17413	0	0.0153446	0.00337667	1.99896	0.029001	A6ZKI3	Homo sapiens				sp	9606	1	1	Human_Swissprot_Reviewed_May2022	>sp|A6ZKI3|RTL8C_HUMAN Retrotransposon Gag-like protein 8C OS=Homo sapiens OX=9606 GN=RTL8C PE=1 SV=1	4	4
RTL8C_HUMAN	Retrotransposon Gag-like protein 8C	RTL8C	A6ZKI3	TRUE	M1 STB d6 / M1 STB d2	M1 STB d6	M1 STB d2	8	A6ZKI3	142.429	150.589	0.0803757	0.0803757	5.72934	1.05729	0.265471	0.265471	20.2028	1.20203	0	0.0116944	0.00269975	1.9729	0.0283285	A6ZKI3	Homo sapiens				sp	9606	1	1	Human_Swissprot_Reviewed_May2022	>sp|A6ZKI3|RTL8C_HUMAN Retrotransposon Gag-like protein 8C OS=Homo sapiens OX=9606 GN=RTL8C PE=1 SV=1	4	4
RTL8C_HUMAN	Retrotransposon Gag-like protein 8C	RTL8C	A6ZKI3	TRUE	M1 STB d8 / M1 STB d2	M1 STB d8	M1 STB d2	8	A6ZKI3	142.429	132.226	-0.107238	0.107238	-7.16361	0.928364	-0.00546368	0.00546368	-0.377997	0.99622	0	0.90999	0.122532	1.70693	0.0419151	A6ZKI3	Homo sapiens				sp	9606	1	1	Human_Swissprot_Reviewed_May2022	>sp|A6ZKI3|RTL8C_HUMAN Retrotransposon Gag-like protein 8C OS=Homo sapiens OX=9606 GN=RTL8C PE=1 SV=1	4	4
RTL8C_HUMAN	Retrotransposon Gag-like protein 8C	RTL8C	A6ZKI3	TRUE	M1 STB d6 / M1 STB d4	M1 STB d6	M1 STB d4	8	A6ZKI3	176.475	150.589	-0.228842	0.228842	-14.668	0.85332	0.0338779	0.0338779	2.37603	1.02376	0	0.335373	0.0496458	2.00071	0.0269334	A6ZKI3	Homo sapiens				sp	9606	1	1	Human_Swissprot_Reviewed_May2022	>sp|A6ZKI3|RTL8C_HUMAN Retrotransposon Gag-like protein 8C OS=Homo sapiens OX=9606 GN=RTL8C PE=1 SV=1	4	4
RTL8C_HUMAN	Retrotransposon Gag-like protein 8C	RTL8C	A6ZKI3	TRUE	M1 STB d8 / M1 STB d4	M1 STB d8	M1 STB d4	8	A6ZKI3	176.475	132.226	-0.416455	0.416455	-25.0737	0.749263	-0.237057	0.237057	-15.1525	0.848475	0	0.0454765	0.00843484	1.61711	0.040985	A6ZKI3	Homo sapiens				sp	9606	1	1	Human_Swissprot_Reviewed_May2022	>sp|A6ZKI3|RTL8C_HUMAN Retrotransposon Gag-like protein 8C OS=Homo sapiens OX=9606 GN=RTL8C PE=1 SV=1	4	4
RTL8C_HUMAN	Retrotransposon Gag-like protein 8C	RTL8C	A6ZKI3	TRUE	M1 STB d8 / M1 STB d6	M1 STB d8	M1 STB d6	8	A6ZKI3	150.589	132.226	-0.187613	0.187613	-12.1943	0.878057	-0.270935	0.270935	-17.1218	0.828782	0	0.0388059	0.0073621	1.5684	0.040512	A6ZKI3	Homo sapiens				sp	9606	1	1	Human_Swissprot_Reviewed_May2022	>sp|A6ZKI3|RTL8C_HUMAN Retrotransposon Gag-like protein 8C OS=Homo sapiens OX=9606 GN=RTL8C PE=1 SV=1	4	4
HLAC_HUMAN	HLA class I histocompatibility antigen, C alpha chain	HLA-C	P10321	TRUE	Lau / Control	Lau	Control	12	P10321	409.749	35.5819	-3.52552	3.52552	-91.3162	0.0868383	-3.17451	3.17451	-88.9241	0.110759	0	4.13741e-09	6.74811e-08	4.05376	0.017197	P10321	Homo sapiens				sp	9606	1	3	Human_Swissprot_Reviewed_May2022	>sp|P10321|HLAC_HUMAN HLA class I histocompatibility antigen, C alpha chain OS=Homo sapiens OX=9606 GN=HLA-C PE=1 SV=3	6	6
RUXGL_HUMAN;RUXG_HUMAN	Putative small nuclear ribonucleoprotein G-like protein 15;Small nuclear ribonucleoprotein G	SNRPGP15;SNRPG	A8MWD9;P62308	TRUE	M1 SZH / Control	M1 SZH	Control	12	A8MWD9;P62308	12426.7	13170.4	0.0838611	0.0838611	5.98507	1.05985	-0.0537208	0.0537208	-3.65516	0.963448	0	0.0487736	0.00895905	4.29156	0.0197028	A8MWD9;P62308	Homo sapiens	spliceosomal snRNP assembly,mRNA splicing, via spliceosome,RNA processing;spliceosomal complex assembly,spliceosomal snRNP assembly,mRNA splicing, via spliceosome,termination of RNA polymerase II transcription,histone mRNA metabolic process,RNA splicing,nuclear import,RNA processing	RNA binding;RNA binding,protein binding	U5 snRNP,U1 snRNP,U2 snRNP,U4 snRNP,U12-type spliceosomal complex,SMN-Sm protein complex,P granule,U2-type prespliceosome,precatalytic spliceosome,catalytic step 2 spliceosome,spliceosomal tri-snRNP complex,intracellular ribonucleoprotein complex;nucleoplasm,spliceosomal complex,U5 snRNP,U7 snRNP,U1 snRNP,U2 snRNP,U4 snRNP,U12-type spliceosomal complex,cytosol,small nuclear ribonucleoprotein comp…	sp	9606	5;1	2;1	Human_Swissprot_Reviewed_May2022	>sp|A8MWD9|RUXGL_HUMAN Putative small nuclear ribonucleoprotein G-like protein 15 OS=Homo sapiens OX=9606 GN=SNRPGP15 PE=5 SV=2;>sp|P62308|RUXG_HUMAN Small nuclear ribonucleoprotein G OS=Homo sapiens OX=9606 GN=SNRPG PE=1 SV=1	3	3
RUXGL_HUMAN;RUXG_HUMAN	Putative small nuclear ribonucleoprotein G-like protein 15;Small nuclear ribonucleoprotein G	SNRPGP15;SNRPG	A8MWD9;P62308	TRUE	M1 CDX2 / Control	M1 CDX2	Control	12	A8MWD9;P62308	12426.7	11068.2	-0.167018	0.167018	-10.9318	0.890682	-0.214955	0.214955	-13.8427	0.861573	0	9.08681e-05	5.80447e-05	6.14897	0.0238523	A8MWD9;P62308	Homo sapiens	spliceosomal snRNP assembly,mRNA splicing, via spliceosome,RNA processing;spliceosomal complex assembly,spliceosomal snRNP assembly,mRNA splicing, via spliceosome,termination of RNA polymerase II transcription,histone mRNA metabolic process,RNA splicing,nuclear import,RNA processing	RNA binding;RNA binding,protein binding	U5 snRNP,U1 snRNP,U2 snRNP,U4 snRNP,U12-type spliceosomal complex,SMN-Sm protein complex,P granule,U2-type prespliceosome,precatalytic spliceosome,catalytic step 2 spliceosome,spliceosomal tri-snRNP complex,intracellular ribonucleoprotein complex;nucleoplasm,spliceosomal complex,U5 snRNP,U7 snRNP,U1 snRNP,U2 snRNP,U4 snRNP,U12-type spliceosomal complex,cytosol,small nuclear ribonucleoprotein comp…	sp	9606	5;1	2;1	Human_Swissprot_Reviewed_May2022	>sp|A8MWD9|RUXGL_HUMAN Putative small nuclear ribonucleoprotein G-like protein 15 OS=Homo sapiens OX=9606 GN=SNRPGP15 PE=5 SV=2;>sp|P62308|RUXG_HUMAN Small nuclear ribonucleoprotein G OS=Homo sapiens OX=9606 GN=SNRPG PE=1 SV=1	3	3
RUXGL_HUMAN;RUXG_HUMAN	Putative small nuclear ribonucleoprotein G-like protein 15;Small nuclear ribonucleoprotein G	SNRPGP15;SNRPG	A8MWD9;P62308	TRUE	M1 STB d2 / Control	M1 STB d2	Control	10	A8MWD9;P62308	12426.7	10050.9	-0.306114	0.306114	-19.1183	0.808817	-0.416676	0.416676	-25.0851	0.749149	0	0.00011076	6.7403e-05	3.20818	0.0179719	A8MWD9;P62308	Homo sapiens	spliceosomal snRNP assembly,mRNA splicing, via spliceosome,RNA processing;spliceosomal complex assembly,spliceosomal snRNP assembly,mRNA splicing, via spliceosome,termination of RNA polymerase II transcription,histone mRNA metabolic process,RNA splicing,nuclear import,RNA processing	RNA binding;RNA binding,protein binding	U5 snRNP,U1 snRNP,U2 snRNP,U4 snRNP,U12-type spliceosomal complex,SMN-Sm protein complex,P granule,U2-type prespliceosome,precatalytic spliceosome,catalytic step 2 spliceosome,spliceosomal tri-snRNP complex,intracellular ribonucleoprotein complex;nucleoplasm,spliceosomal complex,U5 snRNP,U7 snRNP,U1 snRNP,U2 snRNP,U4 snRNP,U12-type spliceosomal complex,cytosol,small nuclear ribonucleoprotein comp…	sp	9606	5;1	2;1	Human_Swissprot_Reviewed_May2022	>sp|A8MWD9|RUXGL_HUMAN Putative small nuclear ribonucleoprotein G-like protein 15 OS=Homo sapiens OX=9606 GN=SNRPGP15 PE=5 SV=2;>sp|P62308|RUXG_HUMAN Small nuclear ribonucleoprotein G OS=Homo sapiens OX=9606 GN=SNRPG PE=1 SV=1	3	3
RUXGL_HUMAN;RUXG_HUMAN	Putative small nuclear ribonucleoprotein G-like protein 15;Small nuclear ribonucleoprotein G	SNRPGP15;SNRPG	A8MWD9;P62308	TRUE	M1 STB d4 / Control	M1 STB d4	Control	10	A8MWD9;P62308	12426.7	7873.67	-0.658334	0.658334	-36.6391	0.633609	-0.670708	0.670708	-37.1802	0.628198	0	1.92271e-05	1.80524e-05	3.30066	0.0180684	A8MWD9;P62308	Homo sapiens	spliceosomal snRNP assembly,mRNA splicing, via spliceosome,RNA processing;spliceosomal complex assembly,spliceosomal snRNP assembly,mRNA splicing, via spliceosome,termination of RNA polymerase II transcription,histone mRNA metabolic process,RNA splicing,nuclear import,RNA processing	RNA binding;RNA binding,protein binding	U5 snRNP,U1 snRNP,U2 snRNP,U4 snRNP,U12-type spliceosomal complex,SMN-Sm protein complex,P granule,U2-type prespliceosome,precatalytic spliceosome,catalytic step 2 spliceosome,spliceosomal tri-snRNP complex,intracellular ribonucleoprotein complex;nucleoplasm,spliceosomal complex,U5 snRNP,U7 snRNP,U1 snRNP,U2 snRNP,U4 snRNP,U12-type spliceosomal complex,cytosol,small nuclear ribonucleoprotein comp…	sp	9606	5;1	2;1	Human_Swissprot_Reviewed_May2022	>sp|A8MWD9|RUXGL_HUMAN Putative small nuclear ribonucleoprotein G-like protein 15 OS=Homo sapiens OX=9606 GN=SNRPGP15 PE=5 SV=2;>sp|P62308|RUXG_HUMAN Small nuclear ribonucleoprotein G OS=Homo sapiens OX=9606 GN=SNRPG PE=1 SV=1	3	3
RUXGL_HUMAN;RUXG_HUMAN	Putative small nuclear ribonucleoprotein G-like protein 15;Small nuclear ribonucleoprotein G	SNRPGP15;SNRPG	A8MWD9;P62308	TRUE	M1 STB d6 / Control	M1 STB d6	Control	10	A8MWD9;P62308	12426.7	9101.98	-0.449191	0.449191	-26.7547	0.732453	-0.691971	0.691971	-38.0992	0.619008	0	2.89235e-05	2.44405e-05	3.0702	0.0174234	A8MWD9;P62308	Homo sapiens	spliceosomal snRNP assembly,mRNA splicing, via spliceosome,RNA processing;spliceosomal complex assembly,spliceosomal snRNP assembly,mRNA splicing, via spliceosome,termination of RNA polymerase II transcription,histone mRNA metabolic process,RNA splicing,nuclear import,RNA processing	RNA binding;RNA binding,protein binding	U5 snRNP,U1 snRNP,U2 snRNP,U4 snRNP,U12-type spliceosomal complex,SMN-Sm protein complex,P granule,U2-type prespliceosome,precatalytic spliceosome,catalytic step 2 spliceosome,spliceosomal tri-snRNP complex,intracellular ribonucleoprotein complex;nucleoplasm,spliceosomal complex,U5 snRNP,U7 snRNP,U1 snRNP,U2 snRNP,U4 snRNP,U12-type spliceosomal complex,cytosol,small nuclear ribonucleoprotein comp…	sp	9606	5;1	2;1	Human_Swissprot_Reviewed_May2022	>sp|A8MWD9|RUXGL_HUMAN Putative small nuclear ribonucleoprotein G-like protein 15 OS=Homo sapiens OX=9606 GN=SNRPGP15 PE=5 SV=2;>sp|P62308|RUXG_HUMAN Small nuclear ribonucleoprotein G OS=Homo sapiens OX=9606 GN=SNRPG PE=1 SV=1	3	3
RUXGL_HUMAN;RUXG_HUMAN	Putative small nuclear ribonucleoprotein G-like protein 15;Small nuclear ribonucleoprotein G	SNRPGP15;SNRPG	A8MWD9;P62308	TRUE	M1 STB d8 / Control	M1 STB d8	Control	10	A8MWD9;P62308	12426.7	7972.29	-0.640377	0.640377	-35.8455	0.641545	-0.873222	0.873222	-45.4074	0.545926	0	2.08004e-05	1.91354e-05	2.91395	0.0169145	A8MWD9;P62308	Homo sapiens	spliceosomal snRNP assembly,mRNA splicing, via spliceosome,RNA processing;spliceosomal complex assembly,spliceosomal snRNP assembly,mRNA splicing, via spliceosome,termination of RNA polymerase II transcription,histone mRNA metabolic process,RNA splicing,nuclear import,RNA processing	RNA binding;RNA binding,protein binding	U5 snRNP,U1 snRNP,U2 snRNP,U4 snRNP,U12-type spliceosomal complex,SMN-Sm protein complex,P granule,U2-type prespliceosome,precatalytic spliceosome,catalytic step 2 spliceosome,spliceosomal tri-snRNP complex,intracellular ribonucleoprotein complex;nucleoplasm,spliceosomal complex,U5 snRNP,U7 snRNP,U1 snRNP,U2 snRNP,U4 snRNP,U12-type spliceosomal complex,cytosol,small nuclear ribonucleoprotein comp…	sp	9606	5;1	2;1	Human_Swissprot_Reviewed_May2022	>sp|A8MWD9|RUXGL_HUMAN Putative small nuclear ribonucleoprotein G-like protein 15 OS=Homo sapiens OX=9606 GN=SNRPGP15 PE=5 SV=2;>sp|P62308|RUXG_HUMAN Small nuclear ribonucleoprotein G OS=Homo sapiens OX=9606 GN=SNRPG PE=1 SV=1	3	3
RUXGL_HUMAN;RUXG_HUMAN	Putative small nuclear ribonucleoprotein G-like protein 15;Small nuclear ribonucleoprotein G	SNRPGP15;SNRPG	A8MWD9;P62308	TRUE	M1 SZH / Lau	M1 SZH	Lau	12	A8MWD9;P62308	11702.4	13170.4	0.170502	0.170502	12.545	1.12545	0.239194	0.239194	18.0333	1.18033	0	3.15126e-05	2.60238e-05	4.48697	0.0141993	A8MWD9;P62308	Homo sapiens	spliceosomal snRNP assembly,mRNA splicing, via spliceosome,RNA processing;spliceosomal complex assembly,spliceosomal snRNP assembly,mRNA splicing, via spliceosome,termination of RNA polymerase II transcription,histone mRNA metabolic process,RNA splicing,nuclear import,RNA processing	RNA binding;RNA binding,protein binding	U5 snRNP,U1 snRNP,U2 snRNP,U4 snRNP,U12-type spliceosomal complex,SMN-Sm protein complex,P granule,U2-type prespliceosome,precatalytic spliceosome,catalytic step 2 spliceosome,spliceosomal tri-snRNP complex,intracellular ribonucleoprotein complex;nucleoplasm,spliceosomal complex,U5 snRNP,U7 snRNP,U1 snRNP,U2 snRNP,U4 snRNP,U12-type spliceosomal complex,cytosol,small nuclear ribonucleoprotein comp…	sp	9606	5;1	2;1	Human_Swissprot_Reviewed_May2022	>sp|A8MWD9|RUXGL_HUMAN Putative small nuclear ribonucleoprotein G-like protein 15 OS=Homo sapiens OX=9606 GN=SNRPGP15 PE=5 SV=2;>sp|P62308|RUXG_HUMAN Small nuclear ribonucleoprotein G OS=Homo sapiens OX=9606 GN=SNRPG PE=1 SV=1	3	3
RUXGL_HUMAN;RUXG_HUMAN	Putative small nuclear ribonucleoprotein G-like protein 15;Small nuclear ribonucleoprotein G	SNRPGP15;SNRPG	A8MWD9;P62308	TRUE	M1 CDX2 / Lau	M1 CDX2	Lau	12	A8MWD9;P62308	11702.4	11068.2	-0.0803768	0.0803768	-5.41894	0.945811	0.0779601	0.0779601	5.55245	1.05552	0	0.00862705	0.00210487	5.49916	0.0195538	A8MWD9;P62308	Homo sapiens	spliceosomal snRNP assembly,mRNA splicing, via spliceosome,RNA processing;spliceosomal complex assembly,spliceosomal snRNP assembly,mRNA splicing, via spliceosome,termination of RNA polymerase II transcription,histone mRNA metabolic process,RNA splicing,nuclear import,RNA processing	RNA binding;RNA binding,protein binding	U5 snRNP,U1 snRNP,U2 snRNP,U4 snRNP,U12-type spliceosomal complex,SMN-Sm protein complex,P granule,U2-type prespliceosome,precatalytic spliceosome,catalytic step 2 spliceosome,spliceosomal tri-snRNP complex,intracellular ribonucleoprotein complex;nucleoplasm,spliceosomal complex,U5 snRNP,U7 snRNP,U1 snRNP,U2 snRNP,U4 snRNP,U12-type spliceosomal complex,cytosol,small nuclear ribonucleoprotein comp…	sp	9606	5;1	2;1	Human_Swissprot_Reviewed_May2022	>sp|A8MWD9|RUXGL_HUMAN Putative small nuclear ribonucleoprotein G-like protein 15 OS=Homo sapiens OX=9606 GN=SNRPGP15 PE=5 SV=2;>sp|P62308|RUXG_HUMAN Small nuclear ribonucleoprotein G OS=Homo sapiens OX=9606 GN=SNRPG PE=1 SV=1	3	3
RUXGL_HUMAN;RUXG_HUMAN	Putative small nuclear ribonucleoprotein G-like protein 15;Small nuclear ribonucleoprotein G	SNRPGP15;SNRPG	A8MWD9;P62308	TRUE	M1 STB d2 / Lau	M1 STB d2	Lau	10	A8MWD9;P62308	11702.4	10050.9	-0.219473	0.219473	-14.1121	0.858879	-0.123761	0.123761	-8.22083	0.917792	0	0.00214766	0.000686875	2.87956	0.0116795	A8MWD9;P62308	Homo sapiens	spliceosomal snRNP assembly,mRNA splicing, via spliceosome,RNA processing;spliceosomal complex assembly,spliceosomal snRNP assembly,mRNA splicing, via spliceosome,termination of RNA polymerase II transcription,histone mRNA metabolic process,RNA splicing,nuclear import,RNA processing	RNA binding;RNA binding,protein binding	U5 snRNP,U1 snRNP,U2 snRNP,U4 snRNP,U12-type spliceosomal complex,SMN-Sm protein complex,P granule,U2-type prespliceosome,precatalytic spliceosome,catalytic step 2 spliceosome,spliceosomal tri-snRNP complex,intracellular ribonucleoprotein complex;nucleoplasm,spliceosomal complex,U5 snRNP,U7 snRNP,U1 snRNP,U2 snRNP,U4 snRNP,U12-type spliceosomal complex,cytosol,small nuclear ribonucleoprotein comp…	sp	9606	5;1	2;1	Human_Swissprot_Reviewed_May2022	>sp|A8MWD9|RUXGL_HUMAN Putative small nuclear ribonucleoprotein G-like protein 15 OS=Homo sapiens OX=9606 GN=SNRPGP15 PE=5 SV=2;>sp|P62308|RUXG_HUMAN Small nuclear ribonucleoprotein G OS=Homo sapiens OX=9606 GN=SNRPG PE=1 SV=1	3	3
RUXGL_HUMAN;RUXG_HUMAN	Putative small nuclear ribonucleoprotein G-like protein 15;Small nuclear ribonucleoprotein G	SNRPGP15;SNRPG	A8MWD9;P62308	TRUE	M1 STB d4 / Lau	M1 STB d4	Lau	10	A8MWD9;P62308	11702.4	7873.67	-0.571693	0.571693	-32.7173	0.672827	-0.377793	0.377793	-23.0386	0.769614	0	4.74188e-05	3.53103e-05	3.13842	0.0118274	A8MWD9;P62308	Homo sapiens	spliceosomal snRNP assembly,mRNA splicing, via spliceosome,RNA processing;spliceosomal complex assembly,spliceosomal snRNP assembly,mRNA splicing, via spliceosome,termination of RNA polymerase II transcription,histone mRNA metabolic process,RNA splicing,nuclear import,RNA processing	RNA binding;RNA binding,protein binding	U5 snRNP,U1 snRNP,U2 snRNP,U4 snRNP,U12-type spliceosomal complex,SMN-Sm protein complex,P granule,U2-type prespliceosome,precatalytic spliceosome,catalytic step 2 spliceosome,spliceosomal tri-snRNP complex,intracellular ribonucleoprotein complex;nucleoplasm,spliceosomal complex,U5 snRNP,U7 snRNP,U1 snRNP,U2 snRNP,U4 snRNP,U12-type spliceosomal complex,cytosol,small nuclear ribonucleoprotein comp…	sp	9606	5;1	2;1	Human_Swissprot_Reviewed_May2022	>sp|A8MWD9|RUXGL_HUMAN Putative small nuclear ribonucleoprotein G-like protein 15 OS=Homo sapiens OX=9606 GN=SNRPGP15 PE=5 SV=2;>sp|P62308|RUXG_HUMAN Small nuclear ribonucleoprotein G OS=Homo sapiens OX=9606 GN=SNRPG PE=1 SV=1	3	3
RUXGL_HUMAN;RUXG_HUMAN	Putative small nuclear ribonucleoprotein G-like protein 15;Small nuclear ribonucleoprotein G	SNRPGP15;SNRPG	A8MWD9;P62308	TRUE	M1 STB d6 / Lau	M1 STB d6	Lau	10	A8MWD9;P62308	11702.4	9101.98	-0.36255	0.36255	-22.2211	0.777789	-0.399056	0.399056	-24.1646	0.758354	0	1.30595e-05	1.35983e-05	3.4555	0.0108164	A8MWD9;P62308	Homo sapiens	spliceosomal snRNP assembly,mRNA splicing, via spliceosome,RNA processing;spliceosomal complex assembly,spliceosomal snRNP assembly,mRNA splicing, via spliceosome,termination of RNA polymerase II transcription,histone mRNA metabolic process,RNA splicing,nuclear import,RNA processing	RNA binding;RNA binding,protein binding	U5 snRNP,U1 snRNP,U2 snRNP,U4 snRNP,U12-type spliceosomal complex,SMN-Sm protein complex,P granule,U2-type prespliceosome,precatalytic spliceosome,catalytic step 2 spliceosome,spliceosomal tri-snRNP complex,intracellular ribonucleoprotein complex;nucleoplasm,spliceosomal complex,U5 snRNP,U7 snRNP,U1 snRNP,U2 snRNP,U4 snRNP,U12-type spliceosomal complex,cytosol,small nuclear ribonucleoprotein comp…	sp	9606	5;1	2;1	Human_Swissprot_Reviewed_May2022	>sp|A8MWD9|RUXGL_HUMAN Putative small nuclear ribonucleoprotein G-like protein 15 OS=Homo sapiens OX=9606 GN=SNRPGP15 PE=5 SV=2;>sp|P62308|RUXG_HUMAN Small nuclear ribonucleoprotein G OS=Homo sapiens OX=9606 GN=SNRPG PE=1 SV=1	3	3
RUXGL_HUMAN;RUXG_HUMAN	Putative small nuclear ribonucleoprotein G-like protein 15;Small nuclear ribonucleoprotein G	SNRPGP15;SNRPG	A8MWD9;P62308	TRUE	M1 STB d8 / Lau	M1 STB d8	Lau	10	A8MWD9;P62308	11702.4	7972.29	-0.553736	0.553736	-31.8746	0.681254	-0.580307	0.580307	-33.1179	0.668821	0	4.13999e-08	2.71964e-07	4.86821	0.009976	A8MWD9;P62308	Homo sapiens	spliceosomal snRNP assembly,mRNA splicing, via spliceosome,RNA processing;spliceosomal complex assembly,spliceosomal snRNP assembly,mRNA splicing, via spliceosome,termination of RNA polymerase II transcription,histone mRNA metabolic process,RNA splicing,nuclear import,RNA processing	RNA binding;RNA binding,protein binding	U5 snRNP,U1 snRNP,U2 snRNP,U4 snRNP,U12-type spliceosomal complex,SMN-Sm protein complex,P granule,U2-type prespliceosome,precatalytic spliceosome,catalytic step 2 spliceosome,spliceosomal tri-snRNP complex,intracellular ribonucleoprotein complex;nucleoplasm,spliceosomal complex,U5 snRNP,U7 snRNP,U1 snRNP,U2 snRNP,U4 snRNP,U12-type spliceosomal complex,cytosol,small nuclear ribonucleoprotein comp…	sp	9606	5;1	2;1	Human_Swissprot_Reviewed_May2022	>sp|A8MWD9|RUXGL_HUMAN Putative small nuclear ribonucleoprotein G-like protein 15 OS=Homo sapiens OX=9606 GN=SNRPGP15 PE=5 SV=2;>sp|P62308|RUXG_HUMAN Small nuclear ribonucleoprotein G OS=Homo sapiens OX=9606 GN=SNRPG PE=1 SV=1	3	3
RUXGL_HUMAN;RUXG_HUMAN	Putative small nuclear ribonucleoprotein G-like protein 15;Small nuclear ribonucleoprotein G	SNRPGP15;SNRPG	A8MWD9;P62308	TRUE	M1 CDX2 / M1 SZH	M1 CDX2	M1 SZH	12	A8MWD9;P62308	13170.4	11068.2	-0.250879	0.250879	-15.9616	0.840384	-0.161234	0.161234	-10.574	0.89426	0	0.000233066	0.000119619	6.26175	0.0214331	A8MWD9;P62308	Homo sapiens	spliceosomal snRNP assembly,mRNA splicing, via spliceosome,RNA processing;spliceosomal complex assembly,spliceosomal snRNP assembly,mRNA splicing, via spliceosome,termination of RNA polymerase II transcription,histone mRNA metabolic process,RNA splicing,nuclear import,RNA processing	RNA binding;RNA binding,protein binding	U5 snRNP,U1 snRNP,U2 snRNP,U4 snRNP,U12-type spliceosomal complex,SMN-Sm protein complex,P granule,U2-type prespliceosome,precatalytic spliceosome,catalytic step 2 spliceosome,spliceosomal tri-snRNP complex,intracellular ribonucleoprotein complex;nucleoplasm,spliceosomal complex,U5 snRNP,U7 snRNP,U1 snRNP,U2 snRNP,U4 snRNP,U12-type spliceosomal complex,cytosol,small nuclear ribonucleoprotein comp…	sp	9606	5;1	2;1	Human_Swissprot_Reviewed_May2022	>sp|A8MWD9|RUXGL_HUMAN Putative small nuclear ribonucleoprotein G-like protein 15 OS=Homo sapiens OX=9606 GN=SNRPGP15 PE=5 SV=2;>sp|P62308|RUXG_HUMAN Small nuclear ribonucleoprotein G OS=Homo sapiens OX=9606 GN=SNRPG PE=1 SV=1	3	3
RUXGL_HUMAN;RUXG_HUMAN	Putative small nuclear ribonucleoprotein G-like protein 15;Small nuclear ribonucleoprotein G	SNRPGP15;SNRPG	A8MWD9;P62308	TRUE	M1 STB d2 / M1 SZH	M1 STB d2	M1 SZH	10	A8MWD9;P62308	13170.4	10050.9	-0.389976	0.389976	-23.6857	0.763143	-0.362955	0.362955	-22.243	0.77757	0	6.38135e-05	4.4321e-05	3.35493	0.0146094	A8MWD9;P62308	Homo sapiens	spliceosomal snRNP assembly,mRNA splicing, via spliceosome,RNA processing;spliceosomal complex assembly,spliceosomal snRNP assembly,mRNA splicing, via spliceosome,termination of RNA polymerase II transcription,histone mRNA metabolic process,RNA splicing,nuclear import,RNA processing	RNA binding;RNA binding,protein binding	U5 snRNP,U1 snRNP,U2 snRNP,U4 snRNP,U12-type spliceosomal complex,SMN-Sm protein complex,P granule,U2-type prespliceosome,precatalytic spliceosome,catalytic step 2 spliceosome,spliceosomal tri-snRNP complex,intracellular ribonucleoprotein complex;nucleoplasm,spliceosomal complex,U5 snRNP,U7 snRNP,U1 snRNP,U2 snRNP,U4 snRNP,U12-type spliceosomal complex,cytosol,small nuclear ribonucleoprotein comp…	sp	9606	5;1	2;1	Human_Swissprot_Reviewed_May2022	>sp|A8MWD9|RUXGL_HUMAN Putative small nuclear ribonucleoprotein G-like protein 15 OS=Homo sapiens OX=9606 GN=SNRPGP15 PE=5 SV=2;>sp|P62308|RUXG_HUMAN Small nuclear ribonucleoprotein G OS=Homo sapiens OX=9606 GN=SNRPG PE=1 SV=1	3	3
RUXGL_HUMAN;RUXG_HUMAN	Putative small nuclear ribonucleoprotein G-like protein 15;Small nuclear ribonucleoprotein G	SNRPGP15;SNRPG	A8MWD9;P62308	TRUE	M1 STB d4 / M1 SZH	M1 STB d4	M1 SZH	10	A8MWD9;P62308	13170.4	7873.67	-0.742196	0.742196	-40.2171	0.597829	-0.616987	0.616987	-34.7969	0.652031	0	6.98538e-06	8.617e-06	3.52402	0.014728	A8MWD9;P62308	Homo sapiens	spliceosomal snRNP assembly,mRNA splicing, via spliceosome,RNA processing;spliceosomal complex assembly,spliceosomal snRNP assembly,mRNA splicing, via spliceosome,termination of RNA polymerase II transcription,histone mRNA metabolic process,RNA splicing,nuclear import,RNA processing	RNA binding;RNA binding,protein binding	U5 snRNP,U1 snRNP,U2 snRNP,U4 snRNP,U12-type spliceosomal complex,SMN-Sm protein complex,P granule,U2-type prespliceosome,precatalytic spliceosome,catalytic step 2 spliceosome,spliceosomal tri-snRNP complex,intracellular ribonucleoprotein complex;nucleoplasm,spliceosomal complex,U5 snRNP,U7 snRNP,U1 snRNP,U2 snRNP,U4 snRNP,U12-type spliceosomal complex,cytosol,small nuclear ribonucleoprotein comp…	sp	9606	5;1	2;1	Human_Swissprot_Reviewed_May2022	>sp|A8MWD9|RUXGL_HUMAN Putative small nuclear ribonucleoprotein G-like protein 15 OS=Homo sapiens OX=9606 GN=SNRPGP15 PE=5 SV=2;>sp|P62308|RUXG_HUMAN Small nuclear ribonucleoprotein G OS=Homo sapiens OX=9606 GN=SNRPG PE=1 SV=1	3	3
RUXGL_HUMAN;RUXG_HUMAN	Putative small nuclear ribonucleoprotein G-like protein 15;Small nuclear ribonucleoprotein G	SNRPGP15;SNRPG	A8MWD9;P62308	TRUE	M1 STB d6 / M1 SZH	M1 STB d6	M1 SZH	10	A8MWD9;P62308	13170.4	9101.98	-0.533052	0.533052	-30.8909	0.691091	-0.63825	0.63825	-35.7508	0.642492	0	7.27469e-06	8.87173e-06	3.39821	0.0139291	A8MWD9;P62308	Homo sapiens	spliceosomal snRNP assembly,mRNA splicing, via spliceosome,RNA processing;spliceosomal complex assembly,spliceosomal snRNP assembly,mRNA splicing, via spliceosome,termination of RNA polymerase II transcription,histone mRNA metabolic process,RNA splicing,nuclear import,RNA processing	RNA binding;RNA binding,protein binding	U5 snRNP,U1 snRNP,U2 snRNP,U4 snRNP,U12-type spliceosomal complex,SMN-Sm protein complex,P granule,U2-type prespliceosome,precatalytic spliceosome,catalytic step 2 spliceosome,spliceosomal tri-snRNP complex,intracellular ribonucleoprotein complex;nucleoplasm,spliceosomal complex,U5 snRNP,U7 snRNP,U1 snRNP,U2 snRNP,U4 snRNP,U12-type spliceosomal complex,cytosol,small nuclear ribonucleoprotein comp…	sp	9606	5;1	2;1	Human_Swissprot_Reviewed_May2022	>sp|A8MWD9|RUXGL_HUMAN Putative small nuclear ribonucleoprotein G-like protein 15 OS=Homo sapiens OX=9606 GN=SNRPGP15 PE=5 SV=2;>sp|P62308|RUXG_HUMAN Small nuclear ribonucleoprotein G OS=Homo sapiens OX=9606 GN=SNRPG PE=1 SV=1	3	3
RUXGL_HUMAN;RUXG_HUMAN	Putative small nuclear ribonucleoprotein G-like protein 15;Small nuclear ribonucleoprotein G	SNRPGP15;SNRPG	A8MWD9;P62308	TRUE	M1 STB d8 / M1 SZH	M1 STB d8	M1 SZH	10	A8MWD9;P62308	13170.4	7972.29	-0.724238	0.724238	-39.4683	0.605317	-0.819502	0.819502	-43.3362	0.566638	0	2.58831e-06	4.23897e-06	3.40605	0.0132871	A8MWD9;P62308	Homo sapiens	spliceosomal snRNP assembly,mRNA splicing, via spliceosome,RNA processing;spliceosomal complex assembly,spliceosomal snRNP assembly,mRNA splicing, via spliceosome,termination of RNA polymerase II transcription,histone mRNA metabolic process,RNA splicing,nuclear import,RNA processing	RNA binding;RNA binding,protein binding	U5 snRNP,U1 snRNP,U2 snRNP,U4 snRNP,U12-type spliceosomal complex,SMN-Sm protein complex,P granule,U2-type prespliceosome,precatalytic spliceosome,catalytic step 2 spliceosome,spliceosomal tri-snRNP complex,intracellular ribonucleoprotein complex;nucleoplasm,spliceosomal complex,U5 snRNP,U7 snRNP,U1 snRNP,U2 snRNP,U4 snRNP,U12-type spliceosomal complex,cytosol,small nuclear ribonucleoprotein comp…	sp	9606	5;1	2;1	Human_Swissprot_Reviewed_May2022	>sp|A8MWD9|RUXGL_HUMAN Putative small nuclear ribonucleoprotein G-like protein 15 OS=Homo sapiens OX=9606 GN=SNRPGP15 PE=5 SV=2;>sp|P62308|RUXG_HUMAN Small nuclear ribonucleoprotein G OS=Homo sapiens OX=9606 GN=SNRPG PE=1 SV=1	3	3
RUXGL_HUMAN;RUXG_HUMAN	Putative small nuclear ribonucleoprotein G-like protein 15;Small nuclear ribonucleoprotein G	SNRPGP15;SNRPG	A8MWD9;P62308	TRUE	M1 STB d2 / M1 CDX2	M1 STB d2	M1 CDX2	10	A8MWD9;P62308	11068.2	10050.9	-0.139096	0.139096	-9.19122	0.908088	-0.201722	0.201722	-13.0488	0.869512	0	0.000159251	8.9233e-05	4.99521	0.0198536	A8MWD9;P62308	Homo sapiens	spliceosomal snRNP assembly,mRNA splicing, via spliceosome,RNA processing;spliceosomal complex assembly,spliceosomal snRNP assembly,mRNA splicing, via spliceosome,termination of RNA polymerase II transcription,histone mRNA metabolic process,RNA splicing,nuclear import,RNA processing	RNA binding;RNA binding,protein binding	U5 snRNP,U1 snRNP,U2 snRNP,U4 snRNP,U12-type spliceosomal complex,SMN-Sm protein complex,P granule,U2-type prespliceosome,precatalytic spliceosome,catalytic step 2 spliceosome,spliceosomal tri-snRNP complex,intracellular ribonucleoprotein complex;nucleoplasm,spliceosomal complex,U5 snRNP,U7 snRNP,U1 snRNP,U2 snRNP,U4 snRNP,U12-type spliceosomal complex,cytosol,small nuclear ribonucleoprotein comp…	sp	9606	5;1	2;1	Human_Swissprot_Reviewed_May2022	>sp|A8MWD9|RUXGL_HUMAN Putative small nuclear ribonucleoprotein G-like protein 15 OS=Homo sapiens OX=9606 GN=SNRPGP15 PE=5 SV=2;>sp|P62308|RUXG_HUMAN Small nuclear ribonucleoprotein G OS=Homo sapiens OX=9606 GN=SNRPG PE=1 SV=1	3	3
RUXGL_HUMAN;RUXG_HUMAN	Putative small nuclear ribonucleoprotein G-like protein 15;Small nuclear ribonucleoprotein G	SNRPGP15;SNRPG	A8MWD9;P62308	TRUE	M1 STB d4 / M1 CDX2	M1 STB d4	M1 CDX2	10	A8MWD9;P62308	11068.2	7873.67	-0.491316	0.491316	-28.8624	0.711376	-0.455753	0.455753	-27.0871	0.729129	0	2.36454e-06	3.97496e-06	5.12109	0.019941	A8MWD9;P62308	Homo sapiens	spliceosomal snRNP assembly,mRNA splicing, via spliceosome,RNA processing;spliceosomal complex assembly,spliceosomal snRNP assembly,mRNA splicing, via spliceosome,termination of RNA polymerase II transcription,histone mRNA metabolic process,RNA splicing,nuclear import,RNA processing	RNA binding;RNA binding,protein binding	U5 snRNP,U1 snRNP,U2 snRNP,U4 snRNP,U12-type spliceosomal complex,SMN-Sm protein complex,P granule,U2-type prespliceosome,precatalytic spliceosome,catalytic step 2 spliceosome,spliceosomal tri-snRNP complex,intracellular ribonucleoprotein complex;nucleoplasm,spliceosomal complex,U5 snRNP,U7 snRNP,U1 snRNP,U2 snRNP,U4 snRNP,U12-type spliceosomal complex,cytosol,small nuclear ribonucleoprotein comp…	sp	9606	5;1	2;1	Human_Swissprot_Reviewed_May2022	>sp|A8MWD9|RUXGL_HUMAN Putative small nuclear ribonucleoprotein G-like protein 15 OS=Homo sapiens OX=9606 GN=SNRPGP15 PE=5 SV=2;>sp|P62308|RUXG_HUMAN Small nuclear ribonucleoprotein G OS=Homo sapiens OX=9606 GN=SNRPG PE=1 SV=1	3	3
RUXGL_HUMAN;RUXG_HUMAN	Putative small nuclear ribonucleoprotein G-like protein 15;Small nuclear ribonucleoprotein G	SNRPGP15;SNRPG	A8MWD9;P62308	TRUE	M1 STB d6 / M1 CDX2	M1 STB d6	M1 CDX2	10	A8MWD9;P62308	11068.2	9101.98	-0.282173	0.282173	-17.7649	0.822351	-0.477016	0.477016	-28.1538	0.718462	0	2.45817e-06	4.08553e-06	4.91003	0.0193585	A8MWD9;P62308	Homo sapiens	spliceosomal snRNP assembly,mRNA splicing, via spliceosome,RNA processing;spliceosomal complex assembly,spliceosomal snRNP assembly,mRNA splicing, via spliceosome,termination of RNA polymerase II transcription,histone mRNA metabolic process,RNA splicing,nuclear import,RNA processing	RNA binding;RNA binding,protein binding	U5 snRNP,U1 snRNP,U2 snRNP,U4 snRNP,U12-type spliceosomal complex,SMN-Sm protein complex,P granule,U2-type prespliceosome,precatalytic spliceosome,catalytic step 2 spliceosome,spliceosomal tri-snRNP complex,intracellular ribonucleoprotein complex;nucleoplasm,spliceosomal complex,U5 snRNP,U7 snRNP,U1 snRNP,U2 snRNP,U4 snRNP,U12-type spliceosomal complex,cytosol,small nuclear ribonucleoprotein comp…	sp	9606	5;1	2;1	Human_Swissprot_Reviewed_May2022	>sp|A8MWD9|RUXGL_HUMAN Putative small nuclear ribonucleoprotein G-like protein 15 OS=Homo sapiens OX=9606 GN=SNRPGP15 PE=5 SV=2;>sp|P62308|RUXG_HUMAN Small nuclear ribonucleoprotein G OS=Homo sapiens OX=9606 GN=SNRPG PE=1 SV=1	3	3
RUXGL_HUMAN;RUXG_HUMAN	Putative small nuclear ribonucleoprotein G-like protein 15;Small nuclear ribonucleoprotein G	SNRPGP15;SNRPG	A8MWD9;P62308	TRUE	M1 STB d8 / M1 CDX2	M1 STB d8	M1 CDX2	10	A8MWD9;P62308	11068.2	7972.29	-0.473359	0.473359	-27.9714	0.720286	-0.658268	0.658268	-36.6361	0.633639	0	6.08804e-07	1.56411e-06	4.78512	0.0189018	A8MWD9;P62308	Homo sapiens	spliceosomal snRNP assembly,mRNA splicing, via spliceosome,RNA processing;spliceosomal complex assembly,spliceosomal snRNP assembly,mRNA splicing, via spliceosome,termination of RNA polymerase II transcription,histone mRNA metabolic process,RNA splicing,nuclear import,RNA processing	RNA binding;RNA binding,protein binding	U5 snRNP,U1 snRNP,U2 snRNP,U4 snRNP,U12-type spliceosomal complex,SMN-Sm protein complex,P granule,U2-type prespliceosome,precatalytic spliceosome,catalytic step 2 spliceosome,spliceosomal tri-snRNP complex,intracellular ribonucleoprotein complex;nucleoplasm,spliceosomal complex,U5 snRNP,U7 snRNP,U1 snRNP,U2 snRNP,U4 snRNP,U12-type spliceosomal complex,cytosol,small nuclear ribonucleoprotein comp…	sp	9606	5;1	2;1	Human_Swissprot_Reviewed_May2022	>sp|A8MWD9|RUXGL_HUMAN Putative small nuclear ribonucleoprotein G-like protein 15 OS=Homo sapiens OX=9606 GN=SNRPGP15 PE=5 SV=2;>sp|P62308|RUXG_HUMAN Small nuclear ribonucleoprotein G OS=Homo sapiens OX=9606 GN=SNRPG PE=1 SV=1	3	3
RUXGL_HUMAN;RUXG_HUMAN	Putative small nuclear ribonucleoprotein G-like protein 15;Small nuclear ribonucleoprotein G	SNRPGP15;SNRPG	A8MWD9;P62308	TRUE	M1 STB d4 / M1 STB d2	M1 STB d4	M1 STB d2	8	A8MWD9;P62308	10050.9	7873.67	-0.35222	0.35222	-21.6622	0.783378	-0.254032	0.254032	-16.145	0.83855	0	0.00168446	0.000566213	2.14004	0.0123167	A8MWD9;P62308	Homo sapiens	spliceosomal snRNP assembly,mRNA splicing, via spliceosome,RNA processing;spliceosomal complex assembly,spliceosomal snRNP assembly,mRNA splicing, via spliceosome,termination of RNA polymerase II transcription,histone mRNA metabolic process,RNA splicing,nuclear import,RNA processing	RNA binding;RNA binding,protein binding	U5 snRNP,U1 snRNP,U2 snRNP,U4 snRNP,U12-type spliceosomal complex,SMN-Sm protein complex,P granule,U2-type prespliceosome,precatalytic spliceosome,catalytic step 2 spliceosome,spliceosomal tri-snRNP complex,intracellular ribonucleoprotein complex;nucleoplasm,spliceosomal complex,U5 snRNP,U7 snRNP,U1 snRNP,U2 snRNP,U4 snRNP,U12-type spliceosomal complex,cytosol,small nuclear ribonucleoprotein comp…	sp	9606	5;1	2;1	Human_Swissprot_Reviewed_May2022	>sp|A8MWD9|RUXGL_HUMAN Putative small nuclear ribonucleoprotein G-like protein 15 OS=Homo sapiens OX=9606 GN=SNRPGP15 PE=5 SV=2;>sp|P62308|RUXG_HUMAN Small nuclear ribonucleoprotein G OS=Homo sapiens OX=9606 GN=SNRPG PE=1 SV=1	3	3
RUXGL_HUMAN;RUXG_HUMAN	Putative small nuclear ribonucleoprotein G-like protein 15;Small nuclear ribonucleoprotein G	SNRPGP15;SNRPG	A8MWD9;P62308	TRUE	M1 STB d6 / M1 STB d2	M1 STB d6	M1 STB d2	8	A8MWD9;P62308	10050.9	9101.98	-0.143077	0.143077	-9.44141	0.905586	-0.275295	0.275295	-17.3718	0.826282	0	0.00189311	0.000621367	1.95664	0.0113494	A8MWD9;P62308	Homo sapiens	spliceosomal snRNP assembly,mRNA splicing, via spliceosome,RNA processing;spliceosomal complex assembly,spliceosomal snRNP assembly,mRNA splicing, via spliceosome,termination of RNA polymerase II transcription,histone mRNA metabolic process,RNA splicing,nuclear import,RNA processing	RNA binding;RNA binding,protein binding	U5 snRNP,U1 snRNP,U2 snRNP,U4 snRNP,U12-type spliceosomal complex,SMN-Sm protein complex,P granule,U2-type prespliceosome,precatalytic spliceosome,catalytic step 2 spliceosome,spliceosomal tri-snRNP complex,intracellular ribonucleoprotein complex;nucleoplasm,spliceosomal complex,U5 snRNP,U7 snRNP,U1 snRNP,U2 snRNP,U4 snRNP,U12-type spliceosomal complex,cytosol,small nuclear ribonucleoprotein comp…	sp	9606	5;1	2;1	Human_Swissprot_Reviewed_May2022	>sp|A8MWD9|RUXGL_HUMAN Putative small nuclear ribonucleoprotein G-like protein 15 OS=Homo sapiens OX=9606 GN=SNRPGP15 PE=5 SV=2;>sp|P62308|RUXG_HUMAN Small nuclear ribonucleoprotein G OS=Homo sapiens OX=9606 GN=SNRPG PE=1 SV=1	3	3
RUXGL_HUMAN;RUXG_HUMAN	Putative small nuclear ribonucleoprotein G-like protein 15;Small nuclear ribonucleoprotein G	SNRPGP15;SNRPG	A8MWD9;P62308	TRUE	M1 STB d8 / M1 STB d2	M1 STB d8	M1 STB d2	8	A8MWD9;P62308	10050.9	7972.29	-0.334263	0.334263	-20.6811	0.793189	-0.456546	0.456546	-27.1271	0.728729	0	0.00074969	0.000298259	1.89153	0.0105515	A8MWD9;P62308	Homo sapiens	spliceosomal snRNP assembly,mRNA splicing, via spliceosome,RNA processing;spliceosomal complex assembly,spliceosomal snRNP assembly,mRNA splicing, via spliceosome,termination of RNA polymerase II transcription,histone mRNA metabolic process,RNA splicing,nuclear import,RNA processing	RNA binding;RNA binding,protein binding	U5 snRNP,U1 snRNP,U2 snRNP,U4 snRNP,U12-type spliceosomal complex,SMN-Sm protein complex,P granule,U2-type prespliceosome,precatalytic spliceosome,catalytic step 2 spliceosome,spliceosomal tri-snRNP complex,intracellular ribonucleoprotein complex;nucleoplasm,spliceosomal complex,U5 snRNP,U7 snRNP,U1 snRNP,U2 snRNP,U4 snRNP,U12-type spliceosomal complex,cytosol,small nuclear ribonucleoprotein comp…	sp	9606	5;1	2;1	Human_Swissprot_Reviewed_May2022	>sp|A8MWD9|RUXGL_HUMAN Putative small nuclear ribonucleoprotein G-like protein 15 OS=Homo sapiens OX=9606 GN=SNRPGP15 PE=5 SV=2;>sp|P62308|RUXG_HUMAN Small nuclear ribonucleoprotein G OS=Homo sapiens OX=9606 GN=SNRPG PE=1 SV=1	3	3
RUXGL_HUMAN;RUXG_HUMAN	Putative small nuclear ribonucleoprotein G-like protein 15;Small nuclear ribonucleoprotein G	SNRPGP15;SNRPG	A8MWD9;P62308	TRUE	M1 STB d6 / M1 STB d4	M1 STB d6	M1 STB d4	8	A8MWD9;P62308	7873.67	9101.98	0.209143	0.209143	15.6002	1.156	-0.0212628	0.0212628	-1.46302	0.98537	0	0.198505	0.030919	2.12044	0.0115016	A8MWD9;P62308	Homo sapiens	spliceosomal snRNP assembly,mRNA splicing, via spliceosome,RNA processing;spliceosomal complex assembly,spliceosomal snRNP assembly,mRNA splicing, via spliceosome,termination of RNA polymerase II transcription,histone mRNA metabolic process,RNA splicing,nuclear import,RNA processing	RNA binding;RNA binding,protein binding	U5 snRNP,U1 snRNP,U2 snRNP,U4 snRNP,U12-type spliceosomal complex,SMN-Sm protein complex,P granule,U2-type prespliceosome,precatalytic spliceosome,catalytic step 2 spliceosome,spliceosomal tri-snRNP complex,intracellular ribonucleoprotein complex;nucleoplasm,spliceosomal complex,U5 snRNP,U7 snRNP,U1 snRNP,U2 snRNP,U4 snRNP,U12-type spliceosomal complex,cytosol,small nuclear ribonucleoprotein comp…	sp	9606	5;1	2;1	Human_Swissprot_Reviewed_May2022	>sp|A8MWD9|RUXGL_HUMAN Putative small nuclear ribonucleoprotein G-like protein 15 OS=Homo sapiens OX=9606 GN=SNRPGP15 PE=5 SV=2;>sp|P62308|RUXG_HUMAN Small nuclear ribonucleoprotein G OS=Homo sapiens OX=9606 GN=SNRPG PE=1 SV=1	3	3
RUXGL_HUMAN;RUXG_HUMAN	Putative small nuclear ribonucleoprotein G-like protein 15;Small nuclear ribonucleoprotein G	SNRPGP15;SNRPG	A8MWD9;P62308	TRUE	M1 STB d8 / M1 STB d4	M1 STB d8	M1 STB d4	8	A8MWD9;P62308	7873.67	7972.29	0.0179574	0.0179574	1.25249	1.01252	-0.202514	0.202514	-13.0965	0.869035	0	0.00230413	0.000726597	2.08368	0.0107151	A8MWD9;P62308	Homo sapiens	spliceosomal snRNP assembly,mRNA splicing, via spliceosome,RNA processing;spliceosomal complex assembly,spliceosomal snRNP assembly,mRNA splicing, via spliceosome,termination of RNA polymerase II transcription,histone mRNA metabolic process,RNA splicing,nuclear import,RNA processing	RNA binding;RNA binding,protein binding	U5 snRNP,U1 snRNP,U2 snRNP,U4 snRNP,U12-type spliceosomal complex,SMN-Sm protein complex,P granule,U2-type prespliceosome,precatalytic spliceosome,catalytic step 2 spliceosome,spliceosomal tri-snRNP complex,intracellular ribonucleoprotein complex;nucleoplasm,spliceosomal complex,U5 snRNP,U7 snRNP,U1 snRNP,U2 snRNP,U4 snRNP,U12-type spliceosomal complex,cytosol,small nuclear ribonucleoprotein comp…	sp	9606	5;1	2;1	Human_Swissprot_Reviewed_May2022	>sp|A8MWD9|RUXGL_HUMAN Putative small nuclear ribonucleoprotein G-like protein 15 OS=Homo sapiens OX=9606 GN=SNRPGP15 PE=5 SV=2;>sp|P62308|RUXG_HUMAN Small nuclear ribonucleoprotein G OS=Homo sapiens OX=9606 GN=SNRPG PE=1 SV=1	3	3
RUXGL_HUMAN;RUXG_HUMAN	Putative small nuclear ribonucleoprotein G-like protein 15;Small nuclear ribonucleoprotein G	SNRPGP15;SNRPG	A8MWD9;P62308	TRUE	M1 STB d8 / M1 STB d6	M1 STB d8	M1 STB d6	8	A8MWD9;P62308	9101.98	7972.29	-0.191186	0.191186	-12.4115	0.875885	-0.181252	0.181252	-11.8062	0.881938	0	0.00229561	0.000724447	2.08507	0.00958748	A8MWD9;P62308	Homo sapiens	spliceosomal snRNP assembly,mRNA splicing, via spliceosome,RNA processing;spliceosomal complex assembly,spliceosomal snRNP assembly,mRNA splicing, via spliceosome,termination of RNA polymerase II transcription,histone mRNA metabolic process,RNA splicing,nuclear import,RNA processing	RNA binding;RNA binding,protein binding	U5 snRNP,U1 snRNP,U2 snRNP,U4 snRNP,U12-type spliceosomal complex,SMN-Sm protein complex,P granule,U2-type prespliceosome,precatalytic spliceosome,catalytic step 2 spliceosome,spliceosomal tri-snRNP complex,intracellular ribonucleoprotein complex;nucleoplasm,spliceosomal complex,U5 snRNP,U7 snRNP,U1 snRNP,U2 snRNP,U4 snRNP,U12-type spliceosomal complex,cytosol,small nuclear ribonucleoprotein comp…	sp	9606	5;1	2;1	Human_Swissprot_Reviewed_May2022	>sp|A8MWD9|RUXGL_HUMAN Putative small nuclear ribonucleoprotein G-like protein 15 OS=Homo sapiens OX=9606 GN=SNRPGP15 PE=5 SV=2;>sp|P62308|RUXG_HUMAN Small nuclear ribonucleoprotein G OS=Homo sapiens OX=9606 GN=SNRPG PE=1 SV=1	3	3
MT1F_HUMAN	Metallothionein-1F	MT1F	P04733	TRUE	Lau / Control	Lau	Control	10	P04733	375.737	33.6791	-3.4798	3.4798	-91.0365	0.0896348	-3.48575	3.48575	-91.0734	0.0892659	0	1.06248e-05	1.16902e-05	4.65247	0.173516	P04733	Homo sapiens	negative regulation of growth,cellular response to cadmium ion,cellular response to zinc ion,cellular response to copper ion,regulation of cellular process,detoxification of copper ion,cellular zinc ion homeostasis	protein binding,zinc ion binding,metal ion binding	nucleus,cytoplasm,perinuclear region of cytoplasm	sp	9606	1	1	Human_Swissprot_Reviewed_May2022	>sp|P04733|MT1F_HUMAN Metallothionein-1F OS=Homo sapiens OX=9606 GN=MT1F PE=1 SV=1	2	2
MIDUO_HUMAN	MIEF1 upstream open reading frame protein	MIEF1	L0R8F8	TRUE	M1 SZH / Control	M1 SZH	Control	12	L0R8F8	1744.05	1570.75	-0.150985	0.150985	-9.93646	0.900635	-0.0099549	0.0099549	-0.687646	0.993124	0	0.861519	0.116694	3.85047	0.0533988	L0R8F8	Homo sapiens				sp	9606	1	1	Human_Swissprot_Reviewed_May2022	>sp|L0R8F8|MIDUO_HUMAN MIEF1 upstream open reading frame protein OS=Homo sapiens OX=9606 GN=MIEF1 PE=1 SV=1	3	3
MIDUO_HUMAN	MIEF1 upstream open reading frame protein	MIEF1	L0R8F8	TRUE	M1 CDX2 / Control	M1 CDX2	Control	12	L0R8F8	1744.05	1818.27	0.0601246	0.0601246	4.25558	1.04256	0.0981013	0.0981013	7.03639	1.07036	0	0.093071	0.0157355	5.7732	0.0488162	L0R8F8	Homo sapiens				sp	9606	1	1	Human_Swissprot_Reviewed_May2022	>sp|L0R8F8|MIDUO_HUMAN MIEF1 upstream open reading frame protein OS=Homo sapiens OX=9606 GN=MIEF1 PE=1 SV=1	3	3
MIDUO_HUMAN	MIEF1 upstream open reading frame protein	MIEF1	L0R8F8	TRUE	M1 STB d2 / Control	M1 STB d2	Control	10	L0R8F8	1744.05	1443.83	-0.272542	0.272542	-17.214	0.82786	-0.317914	0.317914	-19.7771	0.802229	0	0.0341201	0.00660083	2.40923	0.0725426	L0R8F8	Homo sapiens				sp	9606	1	1	Human_Swissprot_Reviewed_May2022	>sp|L0R8F8|MIDUO_HUMAN MIEF1 upstream open reading frame protein OS=Homo sapiens OX=9606 GN=MIEF1 PE=1 SV=1	3	3
MIDUO_HUMAN	MIEF1 upstream open reading frame protein	MIEF1	L0R8F8	TRUE	M1 STB d4 / Control	M1 STB d4	Control	10	L0R8F8	1744.05	1219.04	-0.5167	0.5167	-30.1031	0.698969	-0.661532	0.661532	-36.7793	0.632207	0	0.00460145	0.0012665	2.31331	0.059167	L0R8F8	Homo sapiens				sp	9606	1	1	Human_Swissprot_Reviewed_May2022	>sp|L0R8F8|MIDUO_HUMAN MIEF1 upstream open reading frame protein OS=Homo sapiens OX=9606 GN=MIEF1 PE=1 SV=1	3	3
MIDUO_HUMAN	MIEF1 upstream open reading frame protein	MIEF1	L0R8F8	TRUE	M1 STB d6 / Control	M1 STB d6	Control	10	L0R8F8	1744.05	1205.03	-0.533373	0.533373	-30.9063	0.690937	-0.86521	0.86521	-45.1033	0.548967	0	0.000277648	0.000137122	2.50253	0.0283753	L0R8F8	Homo sapiens				sp	9606	1	1	Human_Swissprot_Reviewed_May2022	>sp|L0R8F8|MIDUO_HUMAN MIEF1 upstream open reading frame protein OS=Homo sapiens OX=9606 GN=MIEF1 PE=1 SV=1	3	3
MIDUO_HUMAN	MIEF1 upstream open reading frame protein	MIEF1	L0R8F8	TRUE	M1 STB d8 / Control	M1 STB d8	Control	10	L0R8F8	1744.05	1702.28	-0.0349756	0.0349756	-2.39517	0.976048	-0.585661	0.585661	-33.3656	0.666344	0	0.000612286	0.000254303	2.59611	0.0286571	L0R8F8	Homo sapiens				sp	9606	1	1	Human_Swissprot_Reviewed_May2022	>sp|L0R8F8|MIDUO_HUMAN MIEF1 upstream open reading frame protein OS=Homo sapiens OX=9606 GN=MIEF1 PE=1 SV=1	3	3
MIDUO_HUMAN	MIEF1 upstream open reading frame protein	MIEF1	L0R8F8	TRUE	M1 SZH / Lau	M1 SZH	Lau	12	L0R8F8	1057.15	1570.75	0.571283	0.571283	48.5844	1.48584	0.673743	0.673743	59.5206	1.59521	0	0.00053981	0.000230031	3.30236	0.0502143	L0R8F8	Homo sapiens				sp	9606	1	1	Human_Swissprot_Reviewed_May2022	>sp|L0R8F8|MIDUO_HUMAN MIEF1 upstream open reading frame protein OS=Homo sapiens OX=9606 GN=MIEF1 PE=1 SV=1	3	3
MIDUO_HUMAN	MIEF1 upstream open reading frame protein	MIEF1	L0R8F8	TRUE	M1 CDX2 / Lau	M1 CDX2	Lau	12	L0R8F8	1057.15	1818.27	0.782392	0.782392	71.9981	1.71998	0.781799	0.781799	71.9273	1.71927	0	7.49839e-06	9.07546e-06	5.2868	0.0453108	L0R8F8	Homo sapiens				sp	9606	1	1	Human_Swissprot_Reviewed_May2022	>sp|L0R8F8|MIDUO_HUMAN MIEF1 upstream open reading frame protein OS=Homo sapiens OX=9606 GN=MIEF1 PE=1 SV=1	3	3
MIDUO_HUMAN	MIEF1 upstream open reading frame protein	MIEF1	L0R8F8	TRUE	M1 STB d2 / Lau	M1 STB d2	Lau	10	L0R8F8	1057.15	1443.83	0.449726	0.449726	36.5781	1.36578	0.365784	0.365784	28.8581	1.28858	0	0.0298853	0.00589436	2.15146	0.0702315	L0R8F8	Homo sapiens				sp	9606	1	1	Human_Swissprot_Reviewed_May2022	>sp|L0R8F8|MIDUO_HUMAN MIEF1 upstream open reading frame protein OS=Homo sapiens OX=9606 GN=MIEF1 PE=1 SV=1	3	3
MIDUO_HUMAN	MIEF1 upstream open reading frame protein	MIEF1	L0R8F8	TRUE	M1 STB d4 / Lau	M1 STB d4	Lau	10	L0R8F8	1057.15	1219.04	0.205567	0.205567	15.314	1.15314	0.0221654	0.0221654	1.54825	1.01548	0	0.732415	0.100857	1.96698	0.0563096	L0R8F8	Homo sapiens				sp	9606	1	1	Human_Swissprot_Reviewed_May2022	>sp|L0R8F8|MIDUO_HUMAN MIEF1 upstream open reading frame protein OS=Homo sapiens OX=9606 GN=MIEF1 PE=1 SV=1	3	3
MIDUO_HUMAN	MIEF1 upstream open reading frame protein	MIEF1	L0R8F8	TRUE	M1 STB d6 / Lau	M1 STB d6	Lau	10	L0R8F8	1057.15	1205.03	0.188894	0.188894	13.989	1.13989	-0.181512	0.181512	-11.8222	0.881778	0	0.00318164	0.000941583	3.10674	0.0217991	L0R8F8	Homo sapiens				sp	9606	1	1	Human_Swissprot_Reviewed_May2022	>sp|L0R8F8|MIDUO_HUMAN MIEF1 upstream open reading frame protein OS=Homo sapiens OX=9606 GN=MIEF1 PE=1 SV=1	3	3
MIDUO_HUMAN	MIEF1 upstream open reading frame protein	MIEF1	L0R8F8	TRUE	M1 STB d8 / Lau	M1 STB d8	Lau	10	L0R8F8	1057.15	1702.28	0.687292	0.687292	61.0258	1.61026	0.0980364	0.0980364	7.03157	1.07032	0	0.0176787	0.00379902	3.28745	0.0221646	L0R8F8	Homo sapiens				sp	9606	1	1	Human_Swissprot_Reviewed_May2022	>sp|L0R8F8|MIDUO_HUMAN MIEF1 upstream open reading frame protein OS=Homo sapiens OX=9606 GN=MIEF1 PE=1 SV=1	3	3
MIDUO_HUMAN	MIEF1 upstream open reading frame protein	MIEF1	L0R8F8	TRUE	M1 CDX2 / M1 SZH	M1 CDX2	M1 SZH	12	L0R8F8	1570.75	1818.27	0.211109	0.211109	15.7578	1.15758	0.108056	0.108056	7.77752	1.07778	0	0.131892	0.0214278	5.19198	0.0604831	L0R8F8	Homo sapiens				sp	9606	1	1	Human_Swissprot_Reviewed_May2022	>sp|L0R8F8|MIDUO_HUMAN MIEF1 upstream open reading frame protein OS=Homo sapiens OX=9606 GN=MIEF1 PE=1 SV=1	3	3
MIDUO_HUMAN	MIEF1 upstream open reading frame protein	MIEF1	L0R8F8	TRUE	M1 STB d2 / M1 SZH	M1 STB d2	M1 SZH	10	L0R8F8	1570.75	1443.83	-0.121557	0.121557	-8.08049	0.919195	-0.307959	0.307959	-19.2216	0.807784	0	0.0273873	0.00547537	3.2655	0.0808555	L0R8F8	Homo sapiens				sp	9606	1	1	Human_Swissprot_Reviewed_May2022	>sp|L0R8F8|MIDUO_HUMAN MIEF1 upstream open reading frame protein OS=Homo sapiens OX=9606 GN=MIEF1 PE=1 SV=1	3	3
MIDUO_HUMAN	MIEF1 upstream open reading frame protein	MIEF1	L0R8F8	TRUE	M1 STB d4 / M1 SZH	M1 STB d4	M1 SZH	10	L0R8F8	1570.75	1219.04	-0.365715	0.365715	-22.3916	0.776084	-0.651577	0.651577	-36.3416	0.636584	0	0.00167259	0.000562973	3.30977	0.069108	L0R8F8	Homo sapiens				sp	9606	1	1	Human_Swissprot_Reviewed_May2022	>sp|L0R8F8|MIDUO_HUMAN MIEF1 upstream open reading frame protein OS=Homo sapiens OX=9606 GN=MIEF1 PE=1 SV=1	3	3
MIDUO_HUMAN	MIEF1 upstream open reading frame protein	MIEF1	L0R8F8	TRUE	M1 STB d6 / M1 SZH	M1 STB d6	M1 SZH	10	L0R8F8	1570.75	1205.03	-0.382388	0.382388	-23.2834	0.767166	-0.855255	0.855255	-44.7232	0.552768	0	0.0013389	0.000471872	2.33566	0.0456108	L0R8F8	Homo sapiens				sp	9606	1	1	Human_Swissprot_Reviewed_May2022	>sp|L0R8F8|MIDUO_HUMAN MIEF1 upstream open reading frame protein OS=Homo sapiens OX=9606 GN=MIEF1 PE=1 SV=1	3	3
MIDUO_HUMAN	MIEF1 upstream open reading frame protein	MIEF1	L0R8F8	TRUE	M1 STB d8 / M1 SZH	M1 STB d8	M1 SZH	10	L0R8F8	1570.75	1702.28	0.116009	0.116009	8.37329	1.08373	-0.575706	0.575706	-32.9042	0.670958	0	0.00317408	0.000939854	2.37095	0.0457866	L0R8F8	Homo sapiens				sp	9606	1	1	Human_Swissprot_Reviewed_May2022	>sp|L0R8F8|MIDUO_HUMAN MIEF1 upstream open reading frame protein OS=Homo sapiens OX=9606 GN=MIEF1 PE=1 SV=1	3	3
MIDUO_HUMAN	MIEF1 upstream open reading frame protein	MIEF1	L0R8F8	TRUE	M1 STB d2 / M1 CDX2	M1 STB d2	M1 CDX2	10	L0R8F8	1818.27	1443.83	-0.332666	0.332666	-20.5932	0.794068	-0.416015	0.416015	-25.0508	0.749492	0	0.0120047	0.00275782	3.07973	0.077905	L0R8F8	Homo sapiens				sp	9606	1	1	Human_Swissprot_Reviewed_May2022	>sp|L0R8F8|MIDUO_HUMAN MIEF1 upstream open reading frame protein OS=Homo sapiens OX=9606 GN=MIEF1 PE=1 SV=1	3	3
MIDUO_HUMAN	MIEF1 upstream open reading frame protein	MIEF1	L0R8F8	TRUE	M1 STB d4 / M1 CDX2	M1 STB d4	M1 CDX2	10	L0R8F8	1818.27	1219.04	-0.576825	0.576825	-32.9562	0.670438	-0.759633	0.759633	-40.9354	0.590646	0	0.000988613	0.000371	3.21929	0.0656316	L0R8F8	Homo sapiens				sp	9606	1	1	Human_Swissprot_Reviewed_May2022	>sp|L0R8F8|MIDUO_HUMAN MIEF1 upstream open reading frame protein OS=Homo sapiens OX=9606 GN=MIEF1 PE=1 SV=1	3	3
MIDUO_HUMAN	MIEF1 upstream open reading frame protein	MIEF1	L0R8F8	TRUE	M1 STB d6 / M1 CDX2	M1 STB d6	M1 CDX2	10	L0R8F8	1818.27	1205.03	-0.593498	0.593498	-33.7266	0.662734	-0.963311	0.963311	-48.7122	0.512878	0	4.34514e-05	3.30993e-05	3.58403	0.0401489	L0R8F8	Homo sapiens				sp	9606	1	1	Human_Swissprot_Reviewed_May2022	>sp|L0R8F8|MIDUO_HUMAN MIEF1 upstream open reading frame protein OS=Homo sapiens OX=9606 GN=MIEF1 PE=1 SV=1	3	3
MIDUO_HUMAN	MIEF1 upstream open reading frame protein	MIEF1	L0R8F8	TRUE	M1 STB d8 / M1 CDX2	M1 STB d8	M1 CDX2	10	L0R8F8	1818.27	1702.28	-0.0951002	0.0951002	-6.37928	0.936207	-0.683762	0.683762	-37.746	0.62254	0	0.000132279	7.72944e-05	3.65217	0.0403485	L0R8F8	Homo sapiens				sp	9606	1	1	Human_Swissprot_Reviewed_May2022	>sp|L0R8F8|MIDUO_HUMAN MIEF1 upstream open reading frame protein OS=Homo sapiens OX=9606 GN=MIEF1 PE=1 SV=1	3	3
MIDUO_HUMAN	MIEF1 upstream open reading frame protein	MIEF1	L0R8F8	TRUE	M1 STB d4 / M1 STB d2	M1 STB d4	M1 STB d2	8	L0R8F8	1443.83	1219.04	-0.244158	0.244158	-15.5692	0.844308	-0.343618	0.343618	-21.1938	0.788062	0	0.024305	0.00495021	3.17377	0.0847756	L0R8F8	Homo sapiens				sp	9606	1	1	Human_Swissprot_Reviewed_May2022	>sp|L0R8F8|MIDUO_HUMAN MIEF1 upstream open reading frame protein OS=Homo sapiens OX=9606 GN=MIEF1 PE=1 SV=1	3	3
MIDUO_HUMAN	MIEF1 upstream open reading frame protein	MIEF1	L0R8F8	TRUE	M1 STB d6 / M1 STB d2	M1 STB d6	M1 STB d2	8	L0R8F8	1443.83	1205.03	-0.260831	0.260831	-16.5393	0.834607	-0.547296	0.547296	-31.5699	0.684301	0	0.0199496	0.00419719	1.79532	0.0670174	L0R8F8	Homo sapiens				sp	9606	1	1	Human_Swissprot_Reviewed_May2022	>sp|L0R8F8|MIDUO_HUMAN MIEF1 upstream open reading frame protein OS=Homo sapiens OX=9606 GN=MIEF1 PE=1 SV=1	3	3
MIDUO_HUMAN	MIEF1 upstream open reading frame protein	MIEF1	L0R8F8	TRUE	M1 STB d8 / M1 STB d2	M1 STB d8	M1 STB d2	8	L0R8F8	1443.83	1702.28	0.237566	0.237566	17.9002	1.179	-0.267747	0.267747	-16.9385	0.830615	0	0.0677117	0.0119082	1.80807	0.0671371	L0R8F8	Homo sapiens				sp	9606	1	1	Human_Swissprot_Reviewed_May2022	>sp|L0R8F8|MIDUO_HUMAN MIEF1 upstream open reading frame protein OS=Homo sapiens OX=9606 GN=MIEF1 PE=1 SV=1	3	3
MIDUO_HUMAN	MIEF1 upstream open reading frame protein	MIEF1	L0R8F8	TRUE	M1 STB d6 / M1 STB d4	M1 STB d6	M1 STB d4	8	L0R8F8	1219.04	1205.03	-0.0166731	0.0166731	-1.14904	0.98851	-0.203678	0.203678	-13.1666	0.868334	0	0.0950888	0.0160331	1.47866	0.0522459	L0R8F8	Homo sapiens				sp	9606	1	1	Human_Swissprot_Reviewed_May2022	>sp|L0R8F8|MIDUO_HUMAN MIEF1 upstream open reading frame protein OS=Homo sapiens OX=9606 GN=MIEF1 PE=1 SV=1	3	3
MIDUO_HUMAN	MIEF1 upstream open reading frame protein	MIEF1	L0R8F8	TRUE	M1 STB d8 / M1 STB d4	M1 STB d8	M1 STB d4	8	L0R8F8	1219.04	1702.28	0.481725	0.481725	39.6412	1.39641	0.075871	0.075871	5.39972	1.054	0	0.321965	0.0478502	1.4959	0.0523995	L0R8F8	Homo sapiens				sp	9606	1	1	Human_Swissprot_Reviewed_May2022	>sp|L0R8F8|MIDUO_HUMAN MIEF1 upstream open reading frame protein OS=Homo sapiens OX=9606 GN=MIEF1 PE=1 SV=1	3	3
MIDUO_HUMAN	MIEF1 upstream open reading frame protein	MIEF1	L0R8F8	TRUE	M1 STB d8 / M1 STB d6	M1 STB d8	M1 STB d6	8	L0R8F8	1205.03	1702.28	0.498398	0.498398	41.2644	1.41264	0.279549	0.279549	21.3815	1.21382	0	0.000275041	0.000136173	2.28387	0.00708039	L0R8F8	Homo sapiens				sp	9606	1	1	Human_Swissprot_Reviewed_May2022	>sp|L0R8F8|MIDUO_HUMAN MIEF1 upstream open reading frame protein OS=Homo sapiens OX=9606 GN=MIEF1 PE=1 SV=1	3	3
CDD_HUMAN	Cytidine deaminase	CDA	P32320	TRUE	Lau / Control	Lau	Control	12	P32320	156.859	15.3841	-3.34996	3.34996	-90.1924	0.0980757	-1.90609	1.90609	-73.3185	0.266815	0	0.00193491	0.000632326	2.20134	0.105066	P32320	Homo sapiens	cell surface receptor signaling pathway,pyrimidine-containing compound salvage,cytidine deamination,cytosine metabolic process,negative regulation of cell growth,pyrimidine nucleoside salvage,neutrophil degranulation,negative regulation of nucleotide metabolic process,protein homotetramerization	nucleoside binding,cytidine deaminase activity,protein binding,zinc ion binding,protein homodimerization activity	extracellular region,cytosol,secretory granule lumen,tertiary granule lumen,ficolin-1-rich granule lumen	sp	9606	1	2	Human_Swissprot_Reviewed_May2022	>sp|P32320|CDD_HUMAN Cytidine deaminase OS=Homo sapiens OX=9606 GN=CDA PE=1 SV=2	3	6
SUPYN_HUMAN	Suppressyn	ERVH48-1	M5A8F1	TRUE	M1 SZH / Control	M1 SZH	Control	12	M5A8F1	1130.86	1273.88	0.171813	0.171813	12.6473	1.12647	0.16007	0.16007	11.7342	1.11734	0	0.000684198	0.000277484	6.29228	0.0258729	M5A8F1	Homo sapiens	syncytium formation	protein binding	extracellular space,plasma membrane	sp	9606	1	1	Human_Swissprot_Reviewed_May2022	>sp|M5A8F1|SUPYN_HUMAN Suppressyn OS=Homo sapiens OX=9606 GN=ERVH48-1 PE=1 SV=1	7	9
SUPYN_HUMAN	Suppressyn	ERVH48-1	M5A8F1	TRUE	M1 CDX2 / Control	M1 CDX2	Control	12	M5A8F1	1130.86	925.021	-0.289859	0.289859	-18.2018	0.817982	-0.31417	0.31417	-19.5686	0.804314	0	4.77632e-06	6.53769e-06	5.80872	0.0194596	M5A8F1	Homo sapiens	syncytium formation	protein binding	extracellular space,plasma membrane	sp	9606	1	1	Human_Swissprot_Reviewed_May2022	>sp|M5A8F1|SUPYN_HUMAN Suppressyn OS=Homo sapiens OX=9606 GN=ERVH48-1 PE=1 SV=1	7	9
SUPYN_HUMAN	Suppressyn	ERVH48-1	M5A8F1	TRUE	M1 STB d2 / Control	M1 STB d2	Control	10	M5A8F1	1130.86	839.963	-0.42902	0.42902	-25.7234	0.742766	-0.412738	0.412738	-24.8804	0.751196	0	0.000109625	6.68726e-05	3.63051	0.0228644	M5A8F1	Homo sapiens	syncytium formation	protein binding	extracellular space,plasma membrane	sp	9606	1	1	Human_Swissprot_Reviewed_May2022	>sp|M5A8F1|SUPYN_HUMAN Suppressyn OS=Homo sapiens OX=9606 GN=ERVH48-1 PE=1 SV=1	7	9
SUPYN_HUMAN	Suppressyn	ERVH48-1	M5A8F1	TRUE	M1 STB d4 / Control	M1 STB d4	Control	10	M5A8F1	1130.86	688.108	-0.716711	0.716711	-39.1517	0.608483	-0.723156	0.723156	-39.4229	0.605771	0	8.393e-07	1.93415e-06	4.67098	0.0209908	M5A8F1	Homo sapiens	syncytium formation	protein binding	extracellular space,plasma membrane	sp	9606	1	1	Human_Swissprot_Reviewed_May2022	>sp|M5A8F1|SUPYN_HUMAN Suppressyn OS=Homo sapiens OX=9606 GN=ERVH48-1 PE=1 SV=1	7	9
SUPYN_HUMAN	Suppressyn	ERVH48-1	M5A8F1	TRUE	M1 STB d6 / Control	M1 STB d6	Control	10	M5A8F1	1130.86	669.959	-0.755273	0.755273	-40.7566	0.592434	-0.770443	0.770443	-41.3763	0.586237	0	3.92586e-05	3.06946e-05	3.3236	0.0262175	M5A8F1	Homo sapiens	syncytium formation	protein binding	extracellular space,plasma membrane	sp	9606	1	1	Human_Swissprot_Reviewed_May2022	>sp|M5A8F1|SUPYN_HUMAN Suppressyn OS=Homo sapiens OX=9606 GN=ERVH48-1 PE=1 SV=1	7	9
SUPYN_HUMAN	Suppressyn	ERVH48-1	M5A8F1	TRUE	M1 STB d8 / Control	M1 STB d8	Control	10	M5A8F1	1130.86	1079.32	-0.0672959	0.0672959	-4.55748	0.954425	-0.0782265	0.0782265	-5.27787	0.947221	0	0.00985075	0.00234602	4.16002	0.0173669	M5A8F1	Homo sapiens	syncytium formation	protein binding	extracellular space,plasma membrane	sp	9606	1	1	Human_Swissprot_Reviewed_May2022	>sp|M5A8F1|SUPYN_HUMAN Suppressyn OS=Homo sapiens OX=9606 GN=ERVH48-1 PE=1 SV=1	7	9
SUPYN_HUMAN	Suppressyn	ERVH48-1	M5A8F1	TRUE	M1 SZH / Lau	M1 SZH	Lau	12	M5A8F1	1434.28	1273.88	-0.171094	0.171094	-11.1831	0.888169	-0.175655	0.175655	-11.4635	0.885365	0	0.000437996	0.000195364	5.81628	0.0246149	M5A8F1	Homo sapiens	syncytium formation	protein binding	extracellular space,plasma membrane	sp	9606	1	1	Human_Swissprot_Reviewed_May2022	>sp|M5A8F1|SUPYN_HUMAN Suppressyn OS=Homo sapiens OX=9606 GN=ERVH48-1 PE=1 SV=1	7	9
SUPYN_HUMAN	Suppressyn	ERVH48-1	M5A8F1	TRUE	M1 CDX2 / Lau	M1 CDX2	Lau	12	M5A8F1	1434.28	925.021	-0.632766	0.632766	-35.5061	0.644939	-0.649896	0.649896	-36.2674	0.637326	0	2.84953e-08	2.1287e-07	5.98788	0.0177527	M5A8F1	Homo sapiens	syncytium formation	protein binding	extracellular space,plasma membrane	sp	9606	1	1	Human_Swissprot_Reviewed_May2022	>sp|M5A8F1|SUPYN_HUMAN Suppressyn OS=Homo sapiens OX=9606 GN=ERVH48-1 PE=1 SV=1	7	9
SUPYN_HUMAN	Suppressyn	ERVH48-1	M5A8F1	TRUE	M1 STB d2 / Lau	M1 STB d2	Lau	10	M5A8F1	1434.28	839.963	-0.771927	0.771927	-41.4365	0.585635	-0.748464	0.748464	-40.4763	0.595237	0	3.57355e-05	2.86087e-05	3.13968	0.0214305	M5A8F1	Homo sapiens	syncytium formation	protein binding	extracellular space,plasma membrane	sp	9606	1	1	Human_Swissprot_Reviewed_May2022	>sp|M5A8F1|SUPYN_HUMAN Suppressyn OS=Homo sapiens OX=9606 GN=ERVH48-1 PE=1 SV=1	7	9
SUPYN_HUMAN	Suppressyn	ERVH48-1	M5A8F1	TRUE	M1 STB d4 / Lau	M1 STB d4	Lau	10	M5A8F1	1434.28	688.108	-1.05962	1.05962	-52.0241	0.479759	-1.05888	1.05888	-51.9996	0.480004	0	3.28716e-07	1.03301e-06	4.24935	0.019419	M5A8F1	Homo sapiens	syncytium formation	protein binding	extracellular space,plasma membrane	sp	9606	1	1	Human_Swissprot_Reviewed_May2022	>sp|M5A8F1|SUPYN_HUMAN Suppressyn OS=Homo sapiens OX=9606 GN=ERVH48-1 PE=1 SV=1	7	9
SUPYN_HUMAN	Suppressyn	ERVH48-1	M5A8F1	TRUE	M1 STB d6 / Lau	M1 STB d6	Lau	10	M5A8F1	1434.28	669.959	-1.09818	1.09818	-53.2895	0.467105	-1.10617	1.10617	-53.5474	0.464526	0	3.35368e-05	2.72739e-05	2.90314	0.0249769	M5A8F1	Homo sapiens	syncytium formation	protein binding	extracellular space,plasma membrane	sp	9606	1	1	Human_Swissprot_Reviewed_May2022	>sp|M5A8F1|SUPYN_HUMAN Suppressyn OS=Homo sapiens OX=9606 GN=ERVH48-1 PE=1 SV=1	7	9
SUPYN_HUMAN	Suppressyn	ERVH48-1	M5A8F1	TRUE	M1 STB d8 / Lau	M1 STB d8	Lau	10	M5A8F1	1434.28	1079.32	-0.410203	0.410203	-24.7482	0.752518	-0.413952	0.413952	-24.9436	0.750564	0	8.86666e-06	1.02321e-05	4.11717	0.0154303	M5A8F1	Homo sapiens	syncytium formation	protein binding	extracellular space,plasma membrane	sp	9606	1	1	Human_Swissprot_Reviewed_May2022	>sp|M5A8F1|SUPYN_HUMAN Suppressyn OS=Homo sapiens OX=9606 GN=ERVH48-1 PE=1 SV=1	7	9
SUPYN_HUMAN	Suppressyn	ERVH48-1	M5A8F1	TRUE	M1 CDX2 / M1 SZH	M1 CDX2	M1 SZH	12	M5A8F1	1273.88	925.021	-0.461672	0.461672	-27.3856	0.726144	-0.47424	0.47424	-28.0154	0.719846	0	1.86815e-05	1.76704e-05	4.15441	0.021596	M5A8F1	Homo sapiens	syncytium formation	protein binding	extracellular space,plasma membrane	sp	9606	1	1	Human_Swissprot_Reviewed_May2022	>sp|M5A8F1|SUPYN_HUMAN Suppressyn OS=Homo sapiens OX=9606 GN=ERVH48-1 PE=1 SV=1	7	9
SUPYN_HUMAN	Suppressyn	ERVH48-1	M5A8F1	TRUE	M1 STB d2 / M1 SZH	M1 STB d2	M1 SZH	10	M5A8F1	1273.88	839.963	-0.600833	0.600833	-34.0627	0.659373	-0.572809	0.572809	-32.7693	0.672307	0	4.54752e-05	3.42231e-05	3.6202	0.0247081	M5A8F1	Homo sapiens	syncytium formation	protein binding	extracellular space,plasma membrane	sp	9606	1	1	Human_Swissprot_Reviewed_May2022	>sp|M5A8F1|SUPYN_HUMAN Suppressyn OS=Homo sapiens OX=9606 GN=ERVH48-1 PE=1 SV=1	7	9
SUPYN_HUMAN	Suppressyn	ERVH48-1	M5A8F1	TRUE	M1 STB d4 / M1 SZH	M1 STB d4	M1 SZH	10	M5A8F1	1273.88	688.108	-0.888524	0.888524	-45.9834	0.540166	-0.883226	0.883226	-45.7846	0.542154	0	2.5264e-06	4.16659e-06	4.0316	0.0229853	M5A8F1	Homo sapiens	syncytium formation	protein binding	extracellular space,plasma membrane	sp	9606	1	1	Human_Swissprot_Reviewed_May2022	>sp|M5A8F1|SUPYN_HUMAN Suppressyn OS=Homo sapiens OX=9606 GN=ERVH48-1 PE=1 SV=1	7	9
SUPYN_HUMAN	Suppressyn	ERVH48-1	M5A8F1	TRUE	M1 STB d6 / M1 SZH	M1 STB d6	M1 SZH	10	M5A8F1	1273.88	669.959	-0.927086	0.927086	-47.4081	0.525919	-0.930513	0.930513	-47.5328	0.524672	0	1.4949e-05	1.49849e-05	3.53736	0.0278401	M5A8F1	Homo sapiens	syncytium formation	protein binding	extracellular space,plasma membrane	sp	9606	1	1	Human_Swissprot_Reviewed_May2022	>sp|M5A8F1|SUPYN_HUMAN Suppressyn OS=Homo sapiens OX=9606 GN=ERVH48-1 PE=1 SV=1	7	9
SUPYN_HUMAN	Suppressyn	ERVH48-1	M5A8F1	TRUE	M1 STB d8 / M1 SZH	M1 STB d8	M1 SZH	10	M5A8F1	1273.88	1079.32	-0.239109	0.239109	-15.2732	0.847268	-0.238297	0.238297	-15.2255	0.847745	0	0.00111095	0.000406678	3.05961	0.0197312	M5A8F1	Homo sapiens	syncytium formation	protein binding	extracellular space,plasma membrane	sp	9606	1	1	Human_Swissprot_Reviewed_May2022	>sp|M5A8F1|SUPYN_HUMAN Suppressyn OS=Homo sapiens OX=9606 GN=ERVH48-1 PE=1 SV=1	7	9
SUPYN_HUMAN	Suppressyn	ERVH48-1	M5A8F1	TRUE	M1 STB d2 / M1 CDX2	M1 STB d2	M1 CDX2	10	M5A8F1	925.021	839.963	-0.139161	0.139161	-9.1953	0.908047	-0.0985684	0.0985684	-6.60407	0.933959	0	0.0388133	0.00736326	1.81219	0.0178818	M5A8F1	Homo sapiens	syncytium formation	protein binding	extracellular space,plasma membrane	sp	9606	1	1	Human_Swissprot_Reviewed_May2022	>sp|M5A8F1|SUPYN_HUMAN Suppressyn OS=Homo sapiens OX=9606 GN=ERVH48-1 PE=1 SV=1	7	9
SUPYN_HUMAN	Suppressyn	ERVH48-1	M5A8F1	TRUE	M1 STB d4 / M1 CDX2	M1 STB d4	M1 CDX2	10	M5A8F1	925.021	688.108	-0.426852	0.426852	-25.6117	0.743883	-0.408986	0.408986	-24.6847	0.753153	0	0.000409189	0.00018534	2.48617	0.0154139	M5A8F1	Homo sapiens	syncytium formation	protein binding	extracellular space,plasma membrane	sp	9606	1	1	Human_Swissprot_Reviewed_May2022	>sp|M5A8F1|SUPYN_HUMAN Suppressyn OS=Homo sapiens OX=9606 GN=ERVH48-1 PE=1 SV=1	7	9
SUPYN_HUMAN	Suppressyn	ERVH48-1	M5A8F1	TRUE	M1 STB d6 / M1 CDX2	M1 STB d6	M1 CDX2	10	M5A8F1	925.021	669.959	-0.465414	0.465414	-27.5737	0.724263	-0.456273	0.456273	-27.1133	0.728867	0	0.0029284	0.000881081	1.90259	0.0220076	M5A8F1	Homo sapiens	syncytium formation	protein binding	extracellular space,plasma membrane	sp	9606	1	1	Human_Swissprot_Reviewed_May2022	>sp|M5A8F1|SUPYN_HUMAN Suppressyn OS=Homo sapiens OX=9606 GN=ERVH48-1 PE=1 SV=1	7	9
SUPYN_HUMAN	Suppressyn	ERVH48-1	M5A8F1	TRUE	M1 STB d8 / M1 CDX2	M1 STB d8	M1 CDX2	10	M5A8F1	925.021	1079.32	0.222563	0.222563	16.6805	1.1668	0.235944	0.235944	17.7677	1.17768	0	9.76208e-05	6.12286e-05	3.22962	0.009929	M5A8F1	Homo sapiens	syncytium formation	protein binding	extracellular space,plasma membrane	sp	9606	1	1	Human_Swissprot_Reviewed_May2022	>sp|M5A8F1|SUPYN_HUMAN Suppressyn OS=Homo sapiens OX=9606 GN=ERVH48-1 PE=1 SV=1	7	9
SUPYN_HUMAN	Suppressyn	ERVH48-1	M5A8F1	TRUE	M1 STB d4 / M1 STB d2	M1 STB d4	M1 STB d2	8	M5A8F1	839.963	688.108	-0.287691	0.287691	-18.0788	0.819212	-0.310417	0.310417	-19.3592	0.806408	0	0.00404212	0.00114075	1.98767	0.0195371	M5A8F1	Homo sapiens	syncytium formation	protein binding	extracellular space,plasma membrane	sp	9606	1	1	Human_Swissprot_Reviewed_May2022	>sp|M5A8F1|SUPYN_HUMAN Suppressyn OS=Homo sapiens OX=9606 GN=ERVH48-1 PE=1 SV=1	7	9
SUPYN_HUMAN	Suppressyn	ERVH48-1	M5A8F1	TRUE	M1 STB d6 / M1 STB d2	M1 STB d6	M1 STB d2	8	M5A8F1	839.963	669.959	-0.326253	0.326253	-20.2395	0.797605	-0.357704	0.357704	-21.9595	0.780405	0	0.00285629	0.000863522	2.27123	0.0250688	M5A8F1	Homo sapiens	syncytium formation	protein binding	extracellular space,plasma membrane	sp	9606	1	1	Human_Swissprot_Reviewed_May2022	>sp|M5A8F1|SUPYN_HUMAN Suppressyn OS=Homo sapiens OX=9606 GN=ERVH48-1 PE=1 SV=1	7	9
SUPYN_HUMAN	Suppressyn	ERVH48-1	M5A8F1	TRUE	M1 STB d8 / M1 STB d2	M1 STB d8	M1 STB d2	8	M5A8F1	839.963	1079.32	0.361724	0.361724	28.4961	1.28496	0.334512	0.334512	26.0951	1.26095	0	0.02237	0.0046164	1.09883	0.0155786	M5A8F1	Homo sapiens	syncytium formation	protein binding	extracellular space,plasma membrane	sp	9606	1	1	Human_Swissprot_Reviewed_May2022	>sp|M5A8F1|SUPYN_HUMAN Suppressyn OS=Homo sapiens OX=9606 GN=ERVH48-1 PE=1 SV=1	7	9
SUPYN_HUMAN	Suppressyn	ERVH48-1	M5A8F1	TRUE	M1 STB d6 / M1 STB d4	M1 STB d6	M1 STB d4	8	M5A8F1	688.108	669.959	-0.0385621	0.0385621	-2.63751	0.973625	-0.0472872	0.0472872	-3.22457	0.967754	0	0.172607	0.027275	2.12891	0.0233725	M5A8F1	Homo sapiens	syncytium formation	protein binding	extracellular space,plasma membrane	sp	9606	1	1	Human_Swissprot_Reviewed_May2022	>sp|M5A8F1|SUPYN_HUMAN Suppressyn OS=Homo sapiens OX=9606 GN=ERVH48-1 PE=1 SV=1	7	9
SUPYN_HUMAN	Suppressyn	ERVH48-1	M5A8F1	TRUE	M1 STB d8 / M1 STB d4	M1 STB d8	M1 STB d4	8	M5A8F1	688.108	1079.32	0.649415	0.649415	56.8532	1.56853	0.644929	0.644929	56.3662	1.56366	0	0.00425389	0.00118852	1.29576	0.0126698	M5A8F1	Homo sapiens	syncytium formation	protein binding	extracellular space,plasma membrane	sp	9606	1	1	Human_Swissprot_Reviewed_May2022	>sp|M5A8F1|SUPYN_HUMAN Suppressyn OS=Homo sapiens OX=9606 GN=ERVH48-1 PE=1 SV=1	7	9
SUPYN_HUMAN	Suppressyn	ERVH48-1	M5A8F1	TRUE	M1 STB d8 / M1 STB d6	M1 STB d8	M1 STB d6	8	M5A8F1	669.959	1079.32	0.687977	0.687977	61.1023	1.61102	0.692216	0.692216	61.5764	1.61576	0	0.00549635	0.0014621	1.37677	0.0201809	M5A8F1	Homo sapiens	syncytium formation	protein binding	extracellular space,plasma membrane	sp	9606	1	1	Human_Swissprot_Reviewed_May2022	>sp|M5A8F1|SUPYN_HUMAN Suppressyn OS=Homo sapiens OX=9606 GN=ERVH48-1 PE=1 SV=1	7	9
UCHL1_HUMAN	Ubiquitin carboxyl-terminal hydrolase isozyme L1	UCHL1	P09936	TRUE	Lau / Control	Lau	Control	12	P09936	1197.3	127.623	-3.22983	3.22983	-89.3408	0.106592	-2.31277	2.31277	-79.8727	0.201273	0	0.00182689	0.000604038	2.41321	0.150637	P09936	Homo sapiens	response to ischemia,axon target recognition,adult walking behavior,cell proliferation,regulation of macroautophagy,protein deubiquitination,sensory perception of pain,axonal transport of mitochondrion,eating behavior,proteasome-mediated ubiquitin-dependent protein catabolic process,negative regulation of MAP kinase activity,muscle fiber development,neuromuscular process	cysteine-type endopeptidase activity,thiol-dependent ubiquitin-specific protease activity,protein binding,omega peptidase activity,ligase activity,ubiquitin protein ligase binding,alpha-2A adrenergic receptor binding,thiol-dependent ubiquitinyl hydrolase activity,ubiquitin binding	nucleoplasm,cytoplasm,endoplasmic reticulum membrane,cytosol,neuronal cell body,myelin sheath,neuron projection terminus,extracellular exosome,axon cytoplasm,plasma membrane	sp	9606	1	2	Human_Swissprot_Reviewed_May2022	>sp|P09936|UCHL1_HUMAN Ubiquitin carboxyl-terminal hydrolase isozyme L1 OS=Homo sapiens OX=9606 GN=UCHL1 PE=1 SV=2	7	8
BACH_HUMAN	Cytosolic acyl coenzyme A thioester hydrolase	ACOT7	O00154	TRUE	M1 SZH / Control	M1 SZH	Control	12	O00154	10768.8	8702.86	-0.307298	0.307298	-19.1846	0.808154	-0.405329	0.405329	-24.4936	0.755064	0	9.42527e-07	2.10413e-06	5.18802	0.0152062	O00154	Homo sapiens	acyl-CoA metabolic process,coenzyme A biosynthetic process,medium-chain fatty-acyl-CoA catabolic process,long-chain fatty-acyl-CoA catabolic process,medium-chain fatty acid biosynthetic process,palmitic acid biosynthetic process,fatty acid metabolic process	fatty-acyl-CoA binding,protein binding,palmitoyl-CoA hydrolase activity,long-chain fatty acyl-CoA binding,protein homodimerization activity,acyl-CoA hydrolase activity,carboxylic ester hydrolase activity,Requires Ontology	nucleoplasm,mitochondrion,cytosol,extracellular exosome	sp	9606	1	3	Human_Swissprot_Reviewed_May2022	>sp|O00154|BACH_HUMAN Cytosolic acyl coenzyme A thioester hydrolase OS=Homo sapiens OX=9606 GN=ACOT7 PE=1 SV=3	13	18
BACH_HUMAN	Cytosolic acyl coenzyme A thioester hydrolase	ACOT7	O00154	TRUE	M1 CDX2 / Control	M1 CDX2	Control	12	O00154	10768.8	12855	0.25547	0.25547	19.3725	1.19372	0.214967	0.214967	16.0678	1.16068	0	9.53998e-06	1.08153e-05	5.05793	0.0121331	O00154	Homo sapiens	acyl-CoA metabolic process,coenzyme A biosynthetic process,medium-chain fatty-acyl-CoA catabolic process,long-chain fatty-acyl-CoA catabolic process,medium-chain fatty acid biosynthetic process,palmitic acid biosynthetic process,fatty acid metabolic process	fatty-acyl-CoA binding,protein binding,palmitoyl-CoA hydrolase activity,long-chain fatty acyl-CoA binding,protein homodimerization activity,acyl-CoA hydrolase activity,carboxylic ester hydrolase activity,Requires Ontology	nucleoplasm,mitochondrion,cytosol,extracellular exosome	sp	9606	1	3	Human_Swissprot_Reviewed_May2022	>sp|O00154|BACH_HUMAN Cytosolic acyl coenzyme A thioester hydrolase OS=Homo sapiens OX=9606 GN=ACOT7 PE=1 SV=3	13	18
BACH_HUMAN	Cytosolic acyl coenzyme A thioester hydrolase	ACOT7	O00154	TRUE	M1 STB d2 / Control	M1 STB d2	Control	10	O00154	10768.8	5725.52	-0.91138	0.91138	-46.8324	0.531676	-0.971719	0.971719	-49.0102	0.509898	0	8.72101e-07	1.99089e-06	3.31701	0.0104292	O00154	Homo sapiens	acyl-CoA metabolic process,coenzyme A biosynthetic process,medium-chain fatty-acyl-CoA catabolic process,long-chain fatty-acyl-CoA catabolic process,medium-chain fatty acid biosynthetic process,palmitic acid biosynthetic process,fatty acid metabolic process	fatty-acyl-CoA binding,protein binding,palmitoyl-CoA hydrolase activity,long-chain fatty acyl-CoA binding,protein homodimerization activity,acyl-CoA hydrolase activity,carboxylic ester hydrolase activity,Requires Ontology	nucleoplasm,mitochondrion,cytosol,extracellular exosome	sp	9606	1	3	Human_Swissprot_Reviewed_May2022	>sp|O00154|BACH_HUMAN Cytosolic acyl coenzyme A thioester hydrolase OS=Homo sapiens OX=9606 GN=ACOT7 PE=1 SV=3	13	18
BACH_HUMAN	Cytosolic acyl coenzyme A thioester hydrolase	ACOT7	O00154	TRUE	M1 STB d4 / Control	M1 STB d4	Control	10	O00154	10768.8	6851.73	-0.652319	0.652319	-36.3743	0.636257	-0.703837	0.703837	-38.6063	0.613937	0	8.52245e-05	5.52519e-05	2.33732	0.0115436	O00154	Homo sapiens	acyl-CoA metabolic process,coenzyme A biosynthetic process,medium-chain fatty-acyl-CoA catabolic process,long-chain fatty-acyl-CoA catabolic process,medium-chain fatty acid biosynthetic process,palmitic acid biosynthetic process,fatty acid metabolic process	fatty-acyl-CoA binding,protein binding,palmitoyl-CoA hydrolase activity,long-chain fatty acyl-CoA binding,protein homodimerization activity,acyl-CoA hydrolase activity,carboxylic ester hydrolase activity,Requires Ontology	nucleoplasm,mitochondrion,cytosol,extracellular exosome	sp	9606	1	3	Human_Swissprot_Reviewed_May2022	>sp|O00154|BACH_HUMAN Cytosolic acyl coenzyme A thioester hydrolase OS=Homo sapiens OX=9606 GN=ACOT7 PE=1 SV=3	13	18
BACH_HUMAN	Cytosolic acyl coenzyme A thioester hydrolase	ACOT7	O00154	TRUE	M1 STB d6 / Control	M1 STB d6	Control	10	O00154	10768.8	5295.73	-1.02396	1.02396	-50.8235	0.491765	-1.12941	1.12941	-54.2896	0.457104	0	3.53464e-08	2.44157e-07	3.99825	0.00988005	O00154	Homo sapiens	acyl-CoA metabolic process,coenzyme A biosynthetic process,medium-chain fatty-acyl-CoA catabolic process,long-chain fatty-acyl-CoA catabolic process,medium-chain fatty acid biosynthetic process,palmitic acid biosynthetic process,fatty acid metabolic process	fatty-acyl-CoA binding,protein binding,palmitoyl-CoA hydrolase activity,long-chain fatty acyl-CoA binding,protein homodimerization activity,acyl-CoA hydrolase activity,carboxylic ester hydrolase activity,Requires Ontology	nucleoplasm,mitochondrion,cytosol,extracellular exosome	sp	9606	1	3	Human_Swissprot_Reviewed_May2022	>sp|O00154|BACH_HUMAN Cytosolic acyl coenzyme A thioester hydrolase OS=Homo sapiens OX=9606 GN=ACOT7 PE=1 SV=3	13	18
BACH_HUMAN	Cytosolic acyl coenzyme A thioester hydrolase	ACOT7	O00154	TRUE	M1 STB d8 / Control	M1 STB d8	Control	10	O00154	10768.8	4814.11	-1.16152	1.16152	-55.2959	0.447041	-1.29349	1.29349	-59.2038	0.407962	0	8.35826e-06	9.80999e-06	2.77416	0.015449	O00154	Homo sapiens	acyl-CoA metabolic process,coenzyme A biosynthetic process,medium-chain fatty-acyl-CoA catabolic process,long-chain fatty-acyl-CoA catabolic process,medium-chain fatty acid biosynthetic process,palmitic acid biosynthetic process,fatty acid metabolic process	fatty-acyl-CoA binding,protein binding,palmitoyl-CoA hydrolase activity,long-chain fatty acyl-CoA binding,protein homodimerization activity,acyl-CoA hydrolase activity,carboxylic ester hydrolase activity,Requires Ontology	nucleoplasm,mitochondrion,cytosol,extracellular exosome	sp	9606	1	3	Human_Swissprot_Reviewed_May2022	>sp|O00154|BACH_HUMAN Cytosolic acyl coenzyme A thioester hydrolase OS=Homo sapiens OX=9606 GN=ACOT7 PE=1 SV=3	13	18
BACH_HUMAN	Cytosolic acyl coenzyme A thioester hydrolase	ACOT7	O00154	TRUE	M1 SZH / Lau	M1 SZH	Lau	12	O00154	8469.62	8702.86	0.0391937	0.0391937	2.75394	1.02754	0.0639548	0.0639548	4.53274	1.04533	0	0.0532247	0.00966205	6.18924	0.0268299	O00154	Homo sapiens	acyl-CoA metabolic process,coenzyme A biosynthetic process,medium-chain fatty-acyl-CoA catabolic process,long-chain fatty-acyl-CoA catabolic process,medium-chain fatty acid biosynthetic process,palmitic acid biosynthetic process,fatty acid metabolic process	fatty-acyl-CoA binding,protein binding,palmitoyl-CoA hydrolase activity,long-chain fatty acyl-CoA binding,protein homodimerization activity,acyl-CoA hydrolase activity,carboxylic ester hydrolase activity,Requires Ontology	nucleoplasm,mitochondrion,cytosol,extracellular exosome	sp	9606	1	3	Human_Swissprot_Reviewed_May2022	>sp|O00154|BACH_HUMAN Cytosolic acyl coenzyme A thioester hydrolase OS=Homo sapiens OX=9606 GN=ACOT7 PE=1 SV=3	13	18
BACH_HUMAN	Cytosolic acyl coenzyme A thioester hydrolase	ACOT7	O00154	TRUE	M1 CDX2 / Lau	M1 CDX2	Lau	12	O00154	8469.62	12855	0.601962	0.601962	51.7779	1.51778	0.684251	0.684251	60.6868	1.60687	0	8.33352e-07	1.92411e-06	5.20298	0.0252156	O00154	Homo sapiens	acyl-CoA metabolic process,coenzyme A biosynthetic process,medium-chain fatty-acyl-CoA catabolic process,long-chain fatty-acyl-CoA catabolic process,medium-chain fatty acid biosynthetic process,palmitic acid biosynthetic process,fatty acid metabolic process	fatty-acyl-CoA binding,protein binding,palmitoyl-CoA hydrolase activity,long-chain fatty acyl-CoA binding,protein homodimerization activity,acyl-CoA hydrolase activity,carboxylic ester hydrolase activity,Requires Ontology	nucleoplasm,mitochondrion,cytosol,extracellular exosome	sp	9606	1	3	Human_Swissprot_Reviewed_May2022	>sp|O00154|BACH_HUMAN Cytosolic acyl coenzyme A thioester hydrolase OS=Homo sapiens OX=9606 GN=ACOT7 PE=1 SV=3	13	18
BACH_HUMAN	Cytosolic acyl coenzyme A thioester hydrolase	ACOT7	O00154	TRUE	M1 STB d2 / Lau	M1 STB d2	Lau	10	O00154	8469.62	5725.52	-0.564889	0.564889	-32.3992	0.676008	-0.502435	0.502435	-29.4086	0.705914	0	9.85883e-06	1.10776e-05	4.63566	0.0244414	O00154	Homo sapiens	acyl-CoA metabolic process,coenzyme A biosynthetic process,medium-chain fatty-acyl-CoA catabolic process,long-chain fatty-acyl-CoA catabolic process,medium-chain fatty acid biosynthetic process,palmitic acid biosynthetic process,fatty acid metabolic process	fatty-acyl-CoA binding,protein binding,palmitoyl-CoA hydrolase activity,long-chain fatty acyl-CoA binding,protein homodimerization activity,acyl-CoA hydrolase activity,carboxylic ester hydrolase activity,Requires Ontology	nucleoplasm,mitochondrion,cytosol,extracellular exosome	sp	9606	1	3	Human_Swissprot_Reviewed_May2022	>sp|O00154|BACH_HUMAN Cytosolic acyl coenzyme A thioester hydrolase OS=Homo sapiens OX=9606 GN=ACOT7 PE=1 SV=3	13	18
BACH_HUMAN	Cytosolic acyl coenzyme A thioester hydrolase	ACOT7	O00154	TRUE	M1 STB d4 / Lau	M1 STB d4	Lau	10	O00154	8469.62	6851.73	-0.305827	0.305827	-19.1022	0.808978	-0.234553	0.234553	-15.0052	0.849948	0	0.0002932	0.00014298	4.77355	0.0249373	O00154	Homo sapiens	acyl-CoA metabolic process,coenzyme A biosynthetic process,medium-chain fatty-acyl-CoA catabolic process,long-chain fatty-acyl-CoA catabolic process,medium-chain fatty acid biosynthetic process,palmitic acid biosynthetic process,fatty acid metabolic process	fatty-acyl-CoA binding,protein binding,palmitoyl-CoA hydrolase activity,long-chain fatty acyl-CoA binding,protein homodimerization activity,acyl-CoA hydrolase activity,carboxylic ester hydrolase activity,Requires Ontology	nucleoplasm,mitochondrion,cytosol,extracellular exosome	sp	9606	1	3	Human_Swissprot_Reviewed_May2022	>sp|O00154|BACH_HUMAN Cytosolic acyl coenzyme A thioester hydrolase OS=Homo sapiens OX=9606 GN=ACOT7 PE=1 SV=3	13	18
BACH_HUMAN	Cytosolic acyl coenzyme A thioester hydrolase	ACOT7	O00154	TRUE	M1 STB d6 / Lau	M1 STB d6	Lau	10	O00154	8469.62	5295.73	-0.677468	0.677468	-37.4738	0.625262	-0.660123	0.660123	-36.7176	0.632824	0	3.34386e-06	5.07496e-06	4.53388	0.0242121	O00154	Homo sapiens	acyl-CoA metabolic process,coenzyme A biosynthetic process,medium-chain fatty-acyl-CoA catabolic process,long-chain fatty-acyl-CoA catabolic process,medium-chain fatty acid biosynthetic process,palmitic acid biosynthetic process,fatty acid metabolic process	fatty-acyl-CoA binding,protein binding,palmitoyl-CoA hydrolase activity,long-chain fatty acyl-CoA binding,protein homodimerization activity,acyl-CoA hydrolase activity,carboxylic ester hydrolase activity,Requires Ontology	nucleoplasm,mitochondrion,cytosol,extracellular exosome	sp	9606	1	3	Human_Swissprot_Reviewed_May2022	>sp|O00154|BACH_HUMAN Cytosolic acyl coenzyme A thioester hydrolase OS=Homo sapiens OX=9606 GN=ACOT7 PE=1 SV=3	13	18
BACH_HUMAN	Cytosolic acyl coenzyme A thioester hydrolase	ACOT7	O00154	TRUE	M1 STB d8 / Lau	M1 STB d8	Lau	10	O00154	8469.62	4814.11	-0.815029	0.815029	-43.1603	0.568397	-0.824209	0.824209	-43.5208	0.564792	0	1.78706e-07	6.87846e-07	5.63006	0.0269682	O00154	Homo sapiens	acyl-CoA metabolic process,coenzyme A biosynthetic process,medium-chain fatty-acyl-CoA catabolic process,long-chain fatty-acyl-CoA catabolic process,medium-chain fatty acid biosynthetic process,palmitic acid biosynthetic process,fatty acid metabolic process	fatty-acyl-CoA binding,protein binding,palmitoyl-CoA hydrolase activity,long-chain fatty acyl-CoA binding,protein homodimerization activity,acyl-CoA hydrolase activity,carboxylic ester hydrolase activity,Requires Ontology	nucleoplasm,mitochondrion,cytosol,extracellular exosome	sp	9606	1	3	Human_Swissprot_Reviewed_May2022	>sp|O00154|BACH_HUMAN Cytosolic acyl coenzyme A thioester hydrolase OS=Homo sapiens OX=9606 GN=ACOT7 PE=1 SV=3	13	18
BACH_HUMAN	Cytosolic acyl coenzyme A thioester hydrolase	ACOT7	O00154	TRUE	M1 CDX2 / M1 SZH	M1 CDX2	M1 SZH	12	O00154	8702.86	12855	0.562768	0.562768	47.71	1.4771	0.620296	0.620296	53.7191	1.53719	0	1.1452e-08	1.21946e-07	6.40378	0.0170275	O00154	Homo sapiens	acyl-CoA metabolic process,coenzyme A biosynthetic process,medium-chain fatty-acyl-CoA catabolic process,long-chain fatty-acyl-CoA catabolic process,medium-chain fatty acid biosynthetic process,palmitic acid biosynthetic process,fatty acid metabolic process	fatty-acyl-CoA binding,protein binding,palmitoyl-CoA hydrolase activity,long-chain fatty acyl-CoA binding,protein homodimerization activity,acyl-CoA hydrolase activity,carboxylic ester hydrolase activity,Requires Ontology	nucleoplasm,mitochondrion,cytosol,extracellular exosome	sp	9606	1	3	Human_Swissprot_Reviewed_May2022	>sp|O00154|BACH_HUMAN Cytosolic acyl coenzyme A thioester hydrolase OS=Homo sapiens OX=9606 GN=ACOT7 PE=1 SV=3	13	18
BACH_HUMAN	Cytosolic acyl coenzyme A thioester hydrolase	ACOT7	O00154	TRUE	M1 STB d2 / M1 SZH	M1 STB d2	M1 SZH	10	O00154	8702.86	5725.52	-0.604083	0.604083	-34.211	0.65789	-0.56639	0.56639	-32.4696	0.675304	0	2.5767e-07	8.74439e-07	5.09695	0.0158585	O00154	Homo sapiens	acyl-CoA metabolic process,coenzyme A biosynthetic process,medium-chain fatty-acyl-CoA catabolic process,long-chain fatty-acyl-CoA catabolic process,medium-chain fatty acid biosynthetic process,palmitic acid biosynthetic process,fatty acid metabolic process	fatty-acyl-CoA binding,protein binding,palmitoyl-CoA hydrolase activity,long-chain fatty acyl-CoA binding,protein homodimerization activity,acyl-CoA hydrolase activity,carboxylic ester hydrolase activity,Requires Ontology	nucleoplasm,mitochondrion,cytosol,extracellular exosome	sp	9606	1	3	Human_Swissprot_Reviewed_May2022	>sp|O00154|BACH_HUMAN Cytosolic acyl coenzyme A thioester hydrolase OS=Homo sapiens OX=9606 GN=ACOT7 PE=1 SV=3	13	18
BACH_HUMAN	Cytosolic acyl coenzyme A thioester hydrolase	ACOT7	O00154	TRUE	M1 STB d4 / M1 SZH	M1 STB d4	M1 SZH	10	O00154	8702.86	6851.73	-0.345021	0.345021	-21.2704	0.787296	-0.298508	0.298508	-18.6907	0.813093	0	1.83595e-05	1.74437e-05	4.63299	0.0166126	O00154	Homo sapiens	acyl-CoA metabolic process,coenzyme A biosynthetic process,medium-chain fatty-acyl-CoA catabolic process,long-chain fatty-acyl-CoA catabolic process,medium-chain fatty acid biosynthetic process,palmitic acid biosynthetic process,fatty acid metabolic process	fatty-acyl-CoA binding,protein binding,palmitoyl-CoA hydrolase activity,long-chain fatty acyl-CoA binding,protein homodimerization activity,acyl-CoA hydrolase activity,carboxylic ester hydrolase activity,Requires Ontology	nucleoplasm,mitochondrion,cytosol,extracellular exosome	sp	9606	1	3	Human_Swissprot_Reviewed_May2022	>sp|O00154|BACH_HUMAN Cytosolic acyl coenzyme A thioester hydrolase OS=Homo sapiens OX=9606 GN=ACOT7 PE=1 SV=3	13	18
BACH_HUMAN	Cytosolic acyl coenzyme A thioester hydrolase	ACOT7	O00154	TRUE	M1 STB d6 / M1 SZH	M1 STB d6	M1 SZH	10	O00154	8702.86	5295.73	-0.716661	0.716661	-39.1496	0.608504	-0.724078	0.724078	-39.4616	0.605384	0	5.79985e-08	3.35756e-07	5.14562	0.0155029	O00154	Homo sapiens	acyl-CoA metabolic process,coenzyme A biosynthetic process,medium-chain fatty-acyl-CoA catabolic process,long-chain fatty-acyl-CoA catabolic process,medium-chain fatty acid biosynthetic process,palmitic acid biosynthetic process,fatty acid metabolic process	fatty-acyl-CoA binding,protein binding,palmitoyl-CoA hydrolase activity,long-chain fatty acyl-CoA binding,protein homodimerization activity,acyl-CoA hydrolase activity,carboxylic ester hydrolase activity,Requires Ontology	nucleoplasm,mitochondrion,cytosol,extracellular exosome	sp	9606	1	3	Human_Swissprot_Reviewed_May2022	>sp|O00154|BACH_HUMAN Cytosolic acyl coenzyme A thioester hydrolase OS=Homo sapiens OX=9606 GN=ACOT7 PE=1 SV=3	13	18
BACH_HUMAN	Cytosolic acyl coenzyme A thioester hydrolase	ACOT7	O00154	TRUE	M1 STB d8 / M1 SZH	M1 STB d8	M1 SZH	10	O00154	8702.86	4814.11	-0.854222	0.854222	-44.6837	0.553163	-0.888164	0.888164	-45.9699	0.540301	0	1.10082e-07	5.0229e-07	4.95171	0.0195293	O00154	Homo sapiens	acyl-CoA metabolic process,coenzyme A biosynthetic process,medium-chain fatty-acyl-CoA catabolic process,long-chain fatty-acyl-CoA catabolic process,medium-chain fatty acid biosynthetic process,palmitic acid biosynthetic process,fatty acid metabolic process	fatty-acyl-CoA binding,protein binding,palmitoyl-CoA hydrolase activity,long-chain fatty acyl-CoA binding,protein homodimerization activity,acyl-CoA hydrolase activity,carboxylic ester hydrolase activity,Requires Ontology	nucleoplasm,mitochondrion,cytosol,extracellular exosome	sp	9606	1	3	Human_Swissprot_Reviewed_May2022	>sp|O00154|BACH_HUMAN Cytosolic acyl coenzyme A thioester hydrolase OS=Homo sapiens OX=9606 GN=ACOT7 PE=1 SV=3	13	18
BACH_HUMAN	Cytosolic acyl coenzyme A thioester hydrolase	ACOT7	O00154	TRUE	M1 STB d2 / M1 CDX2	M1 STB d2	M1 CDX2	10	O00154	12855	5725.52	-1.16685	1.16685	-55.4607	0.445393	-1.18669	1.18669	-56.0689	0.439311	0	2.23855e-08	1.83295e-07	4.39084	0.0129412	O00154	Homo sapiens	acyl-CoA metabolic process,coenzyme A biosynthetic process,medium-chain fatty-acyl-CoA catabolic process,long-chain fatty-acyl-CoA catabolic process,medium-chain fatty acid biosynthetic process,palmitic acid biosynthetic process,fatty acid metabolic process	fatty-acyl-CoA binding,protein binding,palmitoyl-CoA hydrolase activity,long-chain fatty acyl-CoA binding,protein homodimerization activity,acyl-CoA hydrolase activity,carboxylic ester hydrolase activity,Requires Ontology	nucleoplasm,mitochondrion,cytosol,extracellular exosome	sp	9606	1	3	Human_Swissprot_Reviewed_May2022	>sp|O00154|BACH_HUMAN Cytosolic acyl coenzyme A thioester hydrolase OS=Homo sapiens OX=9606 GN=ACOT7 PE=1 SV=3	13	18
BACH_HUMAN	Cytosolic acyl coenzyme A thioester hydrolase	ACOT7	O00154	TRUE	M1 STB d4 / M1 CDX2	M1 STB d4	M1 CDX2	10	O00154	12855	6851.73	-0.907789	0.907789	-46.6999	0.533001	-0.918804	0.918804	-47.1053	0.528947	0	1.3306e-06	2.66715e-06	3.53696	0.013855	O00154	Homo sapiens	acyl-CoA metabolic process,coenzyme A biosynthetic process,medium-chain fatty-acyl-CoA catabolic process,long-chain fatty-acyl-CoA catabolic process,medium-chain fatty acid biosynthetic process,palmitic acid biosynthetic process,fatty acid metabolic process	fatty-acyl-CoA binding,protein binding,palmitoyl-CoA hydrolase activity,long-chain fatty acyl-CoA binding,protein homodimerization activity,acyl-CoA hydrolase activity,carboxylic ester hydrolase activity,Requires Ontology	nucleoplasm,mitochondrion,cytosol,extracellular exosome	sp	9606	1	3	Human_Swissprot_Reviewed_May2022	>sp|O00154|BACH_HUMAN Cytosolic acyl coenzyme A thioester hydrolase OS=Homo sapiens OX=9606 GN=ACOT7 PE=1 SV=3	13	18
BACH_HUMAN	Cytosolic acyl coenzyme A thioester hydrolase	ACOT7	O00154	TRUE	M1 STB d6 / M1 CDX2	M1 STB d6	M1 CDX2	10	O00154	12855	5295.73	-1.27943	1.27943	-58.8042	0.411958	-1.34437	1.34437	-60.6175	0.393825	0	3.81054e-09	6.36553e-08	4.69536	0.0125028	O00154	Homo sapiens	acyl-CoA metabolic process,coenzyme A biosynthetic process,medium-chain fatty-acyl-CoA catabolic process,long-chain fatty-acyl-CoA catabolic process,medium-chain fatty acid biosynthetic process,palmitic acid biosynthetic process,fatty acid metabolic process	fatty-acyl-CoA binding,protein binding,palmitoyl-CoA hydrolase activity,long-chain fatty acyl-CoA binding,protein homodimerization activity,acyl-CoA hydrolase activity,carboxylic ester hydrolase activity,Requires Ontology	nucleoplasm,mitochondrion,cytosol,extracellular exosome	sp	9606	1	3	Human_Swissprot_Reviewed_May2022	>sp|O00154|BACH_HUMAN Cytosolic acyl coenzyme A thioester hydrolase OS=Homo sapiens OX=9606 GN=ACOT7 PE=1 SV=3	13	18
BACH_HUMAN	Cytosolic acyl coenzyme A thioester hydrolase	ACOT7	O00154	TRUE	M1 STB d8 / M1 CDX2	M1 STB d8	M1 CDX2	10	O00154	12855	4814.11	-1.41699	1.41699	-62.5507	0.374493	-1.50846	1.50846	-64.8514	0.351486	0	2.11811e-07	7.67008e-07	3.78649	0.0172446	O00154	Homo sapiens	acyl-CoA metabolic process,coenzyme A biosynthetic process,medium-chain fatty-acyl-CoA catabolic process,long-chain fatty-acyl-CoA catabolic process,medium-chain fatty acid biosynthetic process,palmitic acid biosynthetic process,fatty acid metabolic process	fatty-acyl-CoA binding,protein binding,palmitoyl-CoA hydrolase activity,long-chain fatty acyl-CoA binding,protein homodimerization activity,acyl-CoA hydrolase activity,carboxylic ester hydrolase activity,Requires Ontology	nucleoplasm,mitochondrion,cytosol,extracellular exosome	sp	9606	1	3	Human_Swissprot_Reviewed_May2022	>sp|O00154|BACH_HUMAN Cytosolic acyl coenzyme A thioester hydrolase OS=Homo sapiens OX=9606 GN=ACOT7 PE=1 SV=3	13	18
BACH_HUMAN	Cytosolic acyl coenzyme A thioester hydrolase	ACOT7	O00154	TRUE	M1 STB d4 / M1 STB d2	M1 STB d4	M1 STB d2	8	O00154	5725.52	6851.73	0.259061	0.259061	19.67	1.1967	0.267882	0.267882	20.4039	1.20404	0	0.00077379	0.000305732	2.42958	0.0123902	O00154	Homo sapiens	acyl-CoA metabolic process,coenzyme A biosynthetic process,medium-chain fatty-acyl-CoA catabolic process,long-chain fatty-acyl-CoA catabolic process,medium-chain fatty acid biosynthetic process,palmitic acid biosynthetic process,fatty acid metabolic process	fatty-acyl-CoA binding,protein binding,palmitoyl-CoA hydrolase activity,long-chain fatty acyl-CoA binding,protein homodimerization activity,acyl-CoA hydrolase activity,carboxylic ester hydrolase activity,Requires Ontology	nucleoplasm,mitochondrion,cytosol,extracellular exosome	sp	9606	1	3	Human_Swissprot_Reviewed_May2022	>sp|O00154|BACH_HUMAN Cytosolic acyl coenzyme A thioester hydrolase OS=Homo sapiens OX=9606 GN=ACOT7 PE=1 SV=3	13	18
BACH_HUMAN	Cytosolic acyl coenzyme A thioester hydrolase	ACOT7	O00154	TRUE	M1 STB d6 / M1 STB d2	M1 STB d6	M1 STB d2	8	O00154	5725.52	5295.73	-0.112579	0.112579	-7.50667	0.924933	-0.157688	0.157688	-10.3539	0.896461	0	0.000595912	0.000248864	3.0972	0.0108571	O00154	Homo sapiens	acyl-CoA metabolic process,coenzyme A biosynthetic process,medium-chain fatty-acyl-CoA catabolic process,long-chain fatty-acyl-CoA catabolic process,medium-chain fatty acid biosynthetic process,palmitic acid biosynthetic process,fatty acid metabolic process	fatty-acyl-CoA binding,protein binding,palmitoyl-CoA hydrolase activity,long-chain fatty acyl-CoA binding,protein homodimerization activity,acyl-CoA hydrolase activity,carboxylic ester hydrolase activity,Requires Ontology	nucleoplasm,mitochondrion,cytosol,extracellular exosome	sp	9606	1	3	Human_Swissprot_Reviewed_May2022	>sp|O00154|BACH_HUMAN Cytosolic acyl coenzyme A thioester hydrolase OS=Homo sapiens OX=9606 GN=ACOT7 PE=1 SV=3	13	18
BACH_HUMAN	Cytosolic acyl coenzyme A thioester hydrolase	ACOT7	O00154	TRUE	M1 STB d8 / M1 STB d2	M1 STB d8	M1 STB d2	8	O00154	5725.52	4814.11	-0.25014	0.25014	-15.9185	0.840815	-0.321774	0.321774	-19.9915	0.800085	0	0.000296117	0.000144076	2.96183	0.0160914	O00154	Homo sapiens	acyl-CoA metabolic process,coenzyme A biosynthetic process,medium-chain fatty-acyl-CoA catabolic process,long-chain fatty-acyl-CoA catabolic process,medium-chain fatty acid biosynthetic process,palmitic acid biosynthetic process,fatty acid metabolic process	fatty-acyl-CoA binding,protein binding,palmitoyl-CoA hydrolase activity,long-chain fatty acyl-CoA binding,protein homodimerization activity,acyl-CoA hydrolase activity,carboxylic ester hydrolase activity,Requires Ontology	nucleoplasm,mitochondrion,cytosol,extracellular exosome	sp	9606	1	3	Human_Swissprot_Reviewed_May2022	>sp|O00154|BACH_HUMAN Cytosolic acyl coenzyme A thioester hydrolase OS=Homo sapiens OX=9606 GN=ACOT7 PE=1 SV=3	13	18
BACH_HUMAN	Cytosolic acyl coenzyme A thioester hydrolase	ACOT7	O00154	TRUE	M1 STB d6 / M1 STB d4	M1 STB d6	M1 STB d4	8	O00154	6851.73	5295.73	-0.37164	0.37164	-22.7097	0.772903	-0.42557	0.42557	-25.5455	0.744545	0	0.000264554	0.000132017	2.3797	0.0119316	O00154	Homo sapiens	acyl-CoA metabolic process,coenzyme A biosynthetic process,medium-chain fatty-acyl-CoA catabolic process,long-chain fatty-acyl-CoA catabolic process,medium-chain fatty acid biosynthetic process,palmitic acid biosynthetic process,fatty acid metabolic process	fatty-acyl-CoA binding,protein binding,palmitoyl-CoA hydrolase activity,long-chain fatty acyl-CoA binding,protein homodimerization activity,acyl-CoA hydrolase activity,carboxylic ester hydrolase activity,Requires Ontology	nucleoplasm,mitochondrion,cytosol,extracellular exosome	sp	9606	1	3	Human_Swissprot_Reviewed_May2022	>sp|O00154|BACH_HUMAN Cytosolic acyl coenzyme A thioester hydrolase OS=Homo sapiens OX=9606 GN=ACOT7 PE=1 SV=3	13	18
BACH_HUMAN	Cytosolic acyl coenzyme A thioester hydrolase	ACOT7	O00154	TRUE	M1 STB d8 / M1 STB d4	M1 STB d8	M1 STB d4	8	O00154	6851.73	4814.11	-0.509201	0.509201	-29.7389	0.702611	-0.589656	0.589656	-33.5499	0.664501	0	4.95504e-05	3.652e-05	3.01217	0.016835	O00154	Homo sapiens	acyl-CoA metabolic process,coenzyme A biosynthetic process,medium-chain fatty-acyl-CoA catabolic process,long-chain fatty-acyl-CoA catabolic process,medium-chain fatty acid biosynthetic process,palmitic acid biosynthetic process,fatty acid metabolic process	fatty-acyl-CoA binding,protein binding,palmitoyl-CoA hydrolase activity,long-chain fatty acyl-CoA binding,protein homodimerization activity,acyl-CoA hydrolase activity,carboxylic ester hydrolase activity,Requires Ontology	nucleoplasm,mitochondrion,cytosol,extracellular exosome	sp	9606	1	3	Human_Swissprot_Reviewed_May2022	>sp|O00154|BACH_HUMAN Cytosolic acyl coenzyme A thioester hydrolase OS=Homo sapiens OX=9606 GN=ACOT7 PE=1 SV=3	13	18
BACH_HUMAN	Cytosolic acyl coenzyme A thioester hydrolase	ACOT7	O00154	TRUE	M1 STB d8 / M1 STB d6	M1 STB d8	M1 STB d6	8	O00154	5295.73	4814.11	-0.137561	0.137561	-9.09454	0.909055	-0.164086	0.164086	-10.7506	0.892494	0	0.0023095	0.000727976	2.86178	0.015741	O00154	Homo sapiens	acyl-CoA metabolic process,coenzyme A biosynthetic process,medium-chain fatty-acyl-CoA catabolic process,long-chain fatty-acyl-CoA catabolic process,medium-chain fatty acid biosynthetic process,palmitic acid biosynthetic process,fatty acid metabolic process	fatty-acyl-CoA binding,protein binding,palmitoyl-CoA hydrolase activity,long-chain fatty acyl-CoA binding,protein homodimerization activity,acyl-CoA hydrolase activity,carboxylic ester hydrolase activity,Requires Ontology	nucleoplasm,mitochondrion,cytosol,extracellular exosome	sp	9606	1	3	Human_Swissprot_Reviewed_May2022	>sp|O00154|BACH_HUMAN Cytosolic acyl coenzyme A thioester hydrolase OS=Homo sapiens OX=9606 GN=ACOT7 PE=1 SV=3	13	18
NHRF2_HUMAN	Na(+)/H(+) exchange regulatory cofactor NHE-RF2	SLC9A3R2	Q15599	TRUE	Lau / Control	Lau	Control	12	Q15599	581.268	62.8829	-3.20846	3.20846	-89.1818	0.108182	-3.22039	3.22039	-89.2709	0.107291	0	9.9784e-10	2.8049e-08	4.97136	0.0277537	Q15599	Homo sapiens	macromolecular complex assembly	receptor binding,protein binding,beta-catenin binding,protein C-terminus binding,phosphatase binding,protein complex scaffold,cadherin binding	nucleus,plasma membrane,focal adhesion,endomembrane system,apical plasma membrane,extracellular exosome	sp	9606	1	2	Human_Swissprot_Reviewed_May2022	>sp|Q15599|NHRF2_HUMAN Na(+)/H(+) exchange regulatory cofactor NHE-RF2 OS=Homo sapiens OX=9606 GN=SLC9A3R2 PE=1 SV=2	8	9
MYO1C_HUMAN	Unconventional myosin-Ic	MYO1C	O00159	TRUE	M1 SZH / Control	M1 SZH	Control	12	O00159	2521.01	2788.38	0.145426	0.145426	10.6057	1.10606	0.0424478	0.0424478	2.98597	1.02986	0	0.0275636	0.00550536	4.59736	0.0133445	O00159	Homo sapiens	protein targeting,protein targeting to membrane,microtubule-based movement,vesicle transport along actin filament,positive regulation of cell migration,positive regulation of actin filament polymerization,positive regulation of cell migration by vascular endothelial growth factor signaling pathway,Fc-gamma receptor signaling pathway involved in phagocytosis,positive regulation of gene expression,…	microfilament motor activity,microtubule motor activity,receptor binding,protein binding,calmodulin binding,ATP binding,microtubule binding,protein C-terminus binding,Ral GTPase binding,actin-dependent ATPase activity,actin filament binding	nuclear pore,nucleoplasm,nucleolus,cytoplasm,cytosol,plasma membrane,microvillus,brush border,basal plasma membrane,membrane,lateral plasma membrane,unconventional myosin complex,nuclear body,cytoplasmic vesicle membrane,filamentous actin,ruffle membrane,membrane raft,phagocytic vesicle,stereocilium membrane,extracellular exosome,stress fiber	sp	9606	1	4	Human_Swissprot_Reviewed_May2022	>sp|O00159|MYO1C_HUMAN Unconventional myosin-Ic OS=Homo sapiens OX=9606 GN=MYO1C PE=1 SV=4	36	44
MYO1C_HUMAN	Unconventional myosin-Ic	MYO1C	O00159	TRUE	M1 CDX2 / Control	M1 CDX2	Control	12	O00159	2521.01	3393.08	0.428592	0.428592	34.5919	1.34592	0.385311	0.385311	30.6141	1.30614	0	1.22489e-05	1.29843e-05	4.76401	0.0206436	O00159	Homo sapiens	protein targeting,protein targeting to membrane,microtubule-based movement,vesicle transport along actin filament,positive regulation of cell migration,positive regulation of actin filament polymerization,positive regulation of cell migration by vascular endothelial growth factor signaling pathway,Fc-gamma receptor signaling pathway involved in phagocytosis,positive regulation of gene expression,…	microfilament motor activity,microtubule motor activity,receptor binding,protein binding,calmodulin binding,ATP binding,microtubule binding,protein C-terminus binding,Ral GTPase binding,actin-dependent ATPase activity,actin filament binding	nuclear pore,nucleoplasm,nucleolus,cytoplasm,cytosol,plasma membrane,microvillus,brush border,basal plasma membrane,membrane,lateral plasma membrane,unconventional myosin complex,nuclear body,cytoplasmic vesicle membrane,filamentous actin,ruffle membrane,membrane raft,phagocytic vesicle,stereocilium membrane,extracellular exosome,stress fiber	sp	9606	1	4	Human_Swissprot_Reviewed_May2022	>sp|O00159|MYO1C_HUMAN Unconventional myosin-Ic OS=Homo sapiens OX=9606 GN=MYO1C PE=1 SV=4	36	44
MYO1C_HUMAN	Unconventional myosin-Ic	MYO1C	O00159	TRUE	M1 STB d2 / Control	M1 STB d2	Control	10	O00159	2521.01	4534.84	0.847048	0.847048	79.8816	1.79882	0.695031	0.695031	61.8919	1.61892	0	0.000328992	0.000156458	2.70611	0.0295323	O00159	Homo sapiens	protein targeting,protein targeting to membrane,microtubule-based movement,vesicle transport along actin filament,positive regulation of cell migration,positive regulation of actin filament polymerization,positive regulation of cell migration by vascular endothelial growth factor signaling pathway,Fc-gamma receptor signaling pathway involved in phagocytosis,positive regulation of gene expression,…	microfilament motor activity,microtubule motor activity,receptor binding,protein binding,calmodulin binding,ATP binding,microtubule binding,protein C-terminus binding,Ral GTPase binding,actin-dependent ATPase activity,actin filament binding	nuclear pore,nucleoplasm,nucleolus,cytoplasm,cytosol,plasma membrane,microvillus,brush border,basal plasma membrane,membrane,lateral plasma membrane,unconventional myosin complex,nuclear body,cytoplasmic vesicle membrane,filamentous actin,ruffle membrane,membrane raft,phagocytic vesicle,stereocilium membrane,extracellular exosome,stress fiber	sp	9606	1	4	Human_Swissprot_Reviewed_May2022	>sp|O00159|MYO1C_HUMAN Unconventional myosin-Ic OS=Homo sapiens OX=9606 GN=MYO1C PE=1 SV=4	36	44
MYO1C_HUMAN	Unconventional myosin-Ic	MYO1C	O00159	TRUE	M1 STB d4 / Control	M1 STB d4	Control	10	O00159	2521.01	5460.8	1.11511	1.11511	116.611	2.16611	0.959305	0.959305	94.4373	1.94437	0	0.00329068	0.000967045	2.1591	0.0648613	O00159	Homo sapiens	protein targeting,protein targeting to membrane,microtubule-based movement,vesicle transport along actin filament,positive regulation of cell migration,positive regulation of actin filament polymerization,positive regulation of cell migration by vascular endothelial growth factor signaling pathway,Fc-gamma receptor signaling pathway involved in phagocytosis,positive regulation of gene expression,…	microfilament motor activity,microtubule motor activity,receptor binding,protein binding,calmodulin binding,ATP binding,microtubule binding,protein C-terminus binding,Ral GTPase binding,actin-dependent ATPase activity,actin filament binding	nuclear pore,nucleoplasm,nucleolus,cytoplasm,cytosol,plasma membrane,microvillus,brush border,basal plasma membrane,membrane,lateral plasma membrane,unconventional myosin complex,nuclear body,cytoplasmic vesicle membrane,filamentous actin,ruffle membrane,membrane raft,phagocytic vesicle,stereocilium membrane,extracellular exosome,stress fiber	sp	9606	1	4	Human_Swissprot_Reviewed_May2022	>sp|O00159|MYO1C_HUMAN Unconventional myosin-Ic OS=Homo sapiens OX=9606 GN=MYO1C PE=1 SV=4	36	44
MYO1C_HUMAN	Unconventional myosin-Ic	MYO1C	O00159	TRUE	M1 STB d6 / Control	M1 STB d6	Control	10	O00159	2521.01	7418.35	1.55709	1.55709	194.261	2.94261	1.34825	1.34825	154.603	2.54603	0	0.0022638	0.000716257	1.55662	0.0317523	O00159	Homo sapiens	protein targeting,protein targeting to membrane,microtubule-based movement,vesicle transport along actin filament,positive regulation of cell migration,positive regulation of actin filament polymerization,positive regulation of cell migration by vascular endothelial growth factor signaling pathway,Fc-gamma receptor signaling pathway involved in phagocytosis,positive regulation of gene expression,…	microfilament motor activity,microtubule motor activity,receptor binding,protein binding,calmodulin binding,ATP binding,microtubule binding,protein C-terminus binding,Ral GTPase binding,actin-dependent ATPase activity,actin filament binding	nuclear pore,nucleoplasm,nucleolus,cytoplasm,cytosol,plasma membrane,microvillus,brush border,basal plasma membrane,membrane,lateral plasma membrane,unconventional myosin complex,nuclear body,cytoplasmic vesicle membrane,filamentous actin,ruffle membrane,membrane raft,phagocytic vesicle,stereocilium membrane,extracellular exosome,stress fiber	sp	9606	1	4	Human_Swissprot_Reviewed_May2022	>sp|O00159|MYO1C_HUMAN Unconventional myosin-Ic OS=Homo sapiens OX=9606 GN=MYO1C PE=1 SV=4	36	44
MYO1C_HUMAN	Unconventional myosin-Ic	MYO1C	O00159	TRUE	M1 STB d8 / Control	M1 STB d8	Control	10	O00159	2521.01	6428.57	1.35049	1.35049	154.999	2.54999	1.19563	1.19563	129.045	2.29045	0	2.19237e-05	1.98924e-05	2.91163	0.0235247	O00159	Homo sapiens	protein targeting,protein targeting to membrane,microtubule-based movement,vesicle transport along actin filament,positive regulation of cell migration,positive regulation of actin filament polymerization,positive regulation of cell migration by vascular endothelial growth factor signaling pathway,Fc-gamma receptor signaling pathway involved in phagocytosis,positive regulation of gene expression,…	microfilament motor activity,microtubule motor activity,receptor binding,protein binding,calmodulin binding,ATP binding,microtubule binding,protein C-terminus binding,Ral GTPase binding,actin-dependent ATPase activity,actin filament binding	nuclear pore,nucleoplasm,nucleolus,cytoplasm,cytosol,plasma membrane,microvillus,brush border,basal plasma membrane,membrane,lateral plasma membrane,unconventional myosin complex,nuclear body,cytoplasmic vesicle membrane,filamentous actin,ruffle membrane,membrane raft,phagocytic vesicle,stereocilium membrane,extracellular exosome,stress fiber	sp	9606	1	4	Human_Swissprot_Reviewed_May2022	>sp|O00159|MYO1C_HUMAN Unconventional myosin-Ic OS=Homo sapiens OX=9606 GN=MYO1C PE=1 SV=4	36	44
MYO1C_HUMAN	Unconventional myosin-Ic	MYO1C	O00159	TRUE	M1 SZH / Lau	M1 SZH	Lau	12	O00159	4896.55	2788.38	-0.812335	0.812335	-43.054	0.56946	-0.744862	0.744862	-40.3275	0.596725	0	5.73727e-08	3.33649e-07	4.58588	0.0115119	O00159	Homo sapiens	protein targeting,protein targeting to membrane,microtubule-based movement,vesicle transport along actin filament,positive regulation of cell migration,positive regulation of actin filament polymerization,positive regulation of cell migration by vascular endothelial growth factor signaling pathway,Fc-gamma receptor signaling pathway involved in phagocytosis,positive regulation of gene expression,…	microfilament motor activity,microtubule motor activity,receptor binding,protein binding,calmodulin binding,ATP binding,microtubule binding,protein C-terminus binding,Ral GTPase binding,actin-dependent ATPase activity,actin filament binding	nuclear pore,nucleoplasm,nucleolus,cytoplasm,cytosol,plasma membrane,microvillus,brush border,basal plasma membrane,membrane,lateral plasma membrane,unconventional myosin complex,nuclear body,cytoplasmic vesicle membrane,filamentous actin,ruffle membrane,membrane raft,phagocytic vesicle,stereocilium membrane,extracellular exosome,stress fiber	sp	9606	1	4	Human_Swissprot_Reviewed_May2022	>sp|O00159|MYO1C_HUMAN Unconventional myosin-Ic OS=Homo sapiens OX=9606 GN=MYO1C PE=1 SV=4	36	44
MYO1C_HUMAN	Unconventional myosin-Ic	MYO1C	O00159	TRUE	M1 CDX2 / Lau	M1 CDX2	Lau	12	O00159	4896.55	3393.08	-0.529169	0.529169	-30.7046	0.692954	-0.401999	0.401999	-24.3191	0.756809	0	2.53309e-05	2.21331e-05	4.13259	0.0195091	O00159	Homo sapiens	protein targeting,protein targeting to membrane,microtubule-based movement,vesicle transport along actin filament,positive regulation of cell migration,positive regulation of actin filament polymerization,positive regulation of cell migration by vascular endothelial growth factor signaling pathway,Fc-gamma receptor signaling pathway involved in phagocytosis,positive regulation of gene expression,…	microfilament motor activity,microtubule motor activity,receptor binding,protein binding,calmodulin binding,ATP binding,microtubule binding,protein C-terminus binding,Ral GTPase binding,actin-dependent ATPase activity,actin filament binding	nuclear pore,nucleoplasm,nucleolus,cytoplasm,cytosol,plasma membrane,microvillus,brush border,basal plasma membrane,membrane,lateral plasma membrane,unconventional myosin complex,nuclear body,cytoplasmic vesicle membrane,filamentous actin,ruffle membrane,membrane raft,phagocytic vesicle,stereocilium membrane,extracellular exosome,stress fiber	sp	9606	1	4	Human_Swissprot_Reviewed_May2022	>sp|O00159|MYO1C_HUMAN Unconventional myosin-Ic OS=Homo sapiens OX=9606 GN=MYO1C PE=1 SV=4	36	44
MYO1C_HUMAN	Unconventional myosin-Ic	MYO1C	O00159	TRUE	M1 STB d2 / Lau	M1 STB d2	Lau	10	O00159	4896.55	4534.84	-0.110713	0.110713	-7.38696	0.92613	-0.092279	0.092279	-6.19602	0.93804	0	0.0644937	0.0114163	2.45765	0.0287507	O00159	Homo sapiens	protein targeting,protein targeting to membrane,microtubule-based movement,vesicle transport along actin filament,positive regulation of cell migration,positive regulation of actin filament polymerization,positive regulation of cell migration by vascular endothelial growth factor signaling pathway,Fc-gamma receptor signaling pathway involved in phagocytosis,positive regulation of gene expression,…	microfilament motor activity,microtubule motor activity,receptor binding,protein binding,calmodulin binding,ATP binding,microtubule binding,protein C-terminus binding,Ral GTPase binding,actin-dependent ATPase activity,actin filament binding	nuclear pore,nucleoplasm,nucleolus,cytoplasm,cytosol,plasma membrane,microvillus,brush border,basal plasma membrane,membrane,lateral plasma membrane,unconventional myosin complex,nuclear body,cytoplasmic vesicle membrane,filamentous actin,ruffle membrane,membrane raft,phagocytic vesicle,stereocilium membrane,extracellular exosome,stress fiber	sp	9606	1	4	Human_Swissprot_Reviewed_May2022	>sp|O00159|MYO1C_HUMAN Unconventional myosin-Ic OS=Homo sapiens OX=9606 GN=MYO1C PE=1 SV=4	36	44
MYO1C_HUMAN	Unconventional myosin-Ic	MYO1C	O00159	TRUE	M1 STB d4 / Lau	M1 STB d4	Lau	10	O00159	4896.55	5460.8	0.157349	0.157349	11.5236	1.11524	0.171995	0.171995	12.6615	1.12662	0	0.110061	0.018248	2.11339	0.0645092	O00159	Homo sapiens	protein targeting,protein targeting to membrane,microtubule-based movement,vesicle transport along actin filament,positive regulation of cell migration,positive regulation of actin filament polymerization,positive regulation of cell migration by vascular endothelial growth factor signaling pathway,Fc-gamma receptor signaling pathway involved in phagocytosis,positive regulation of gene expression,…	microfilament motor activity,microtubule motor activity,receptor binding,protein binding,calmodulin binding,ATP binding,microtubule binding,protein C-terminus binding,Ral GTPase binding,actin-dependent ATPase activity,actin filament binding	nuclear pore,nucleoplasm,nucleolus,cytoplasm,cytosol,plasma membrane,microvillus,brush border,basal plasma membrane,membrane,lateral plasma membrane,unconventional myosin complex,nuclear body,cytoplasmic vesicle membrane,filamentous actin,ruffle membrane,membrane raft,phagocytic vesicle,stereocilium membrane,extracellular exosome,stress fiber	sp	9606	1	4	Human_Swissprot_Reviewed_May2022	>sp|O00159|MYO1C_HUMAN Unconventional myosin-Ic OS=Homo sapiens OX=9606 GN=MYO1C PE=1 SV=4	36	44
MYO1C_HUMAN	Unconventional myosin-Ic	MYO1C	O00159	TRUE	M1 STB d6 / Lau	M1 STB d6	Lau	10	O00159	4896.55	7418.35	0.599334	0.599334	51.5017	1.51502	0.560939	0.560939	47.5229	1.47523	0	0.0117364	0.00270751	1.42584	0.0310268	O00159	Homo sapiens	protein targeting,protein targeting to membrane,microtubule-based movement,vesicle transport along actin filament,positive regulation of cell migration,positive regulation of actin filament polymerization,positive regulation of cell migration by vascular endothelial growth factor signaling pathway,Fc-gamma receptor signaling pathway involved in phagocytosis,positive regulation of gene expression,…	microfilament motor activity,microtubule motor activity,receptor binding,protein binding,calmodulin binding,ATP binding,microtubule binding,protein C-terminus binding,Ral GTPase binding,actin-dependent ATPase activity,actin filament binding	nuclear pore,nucleoplasm,nucleolus,cytoplasm,cytosol,plasma membrane,microvillus,brush border,basal plasma membrane,membrane,lateral plasma membrane,unconventional myosin complex,nuclear body,cytoplasmic vesicle membrane,filamentous actin,ruffle membrane,membrane raft,phagocytic vesicle,stereocilium membrane,extracellular exosome,stress fiber	sp	9606	1	4	Human_Swissprot_Reviewed_May2022	>sp|O00159|MYO1C_HUMAN Unconventional myosin-Ic OS=Homo sapiens OX=9606 GN=MYO1C PE=1 SV=4	36	44
MYO1C_HUMAN	Unconventional myosin-Ic	MYO1C	O00159	TRUE	M1 STB d8 / Lau	M1 STB d8	Lau	10	O00159	4896.55	6428.57	0.392733	0.392733	31.2878	1.31288	0.408322	0.408322	32.7141	1.32714	0	0.00096814	0.000364842	2.52571	0.0225358	O00159	Homo sapiens	protein targeting,protein targeting to membrane,microtubule-based movement,vesicle transport along actin filament,positive regulation of cell migration,positive regulation of actin filament polymerization,positive regulation of cell migration by vascular endothelial growth factor signaling pathway,Fc-gamma receptor signaling pathway involved in phagocytosis,positive regulation of gene expression,…	microfilament motor activity,microtubule motor activity,receptor binding,protein binding,calmodulin binding,ATP binding,microtubule binding,protein C-terminus binding,Ral GTPase binding,actin-dependent ATPase activity,actin filament binding	nuclear pore,nucleoplasm,nucleolus,cytoplasm,cytosol,plasma membrane,microvillus,brush border,basal plasma membrane,membrane,lateral plasma membrane,unconventional myosin complex,nuclear body,cytoplasmic vesicle membrane,filamentous actin,ruffle membrane,membrane raft,phagocytic vesicle,stereocilium membrane,extracellular exosome,stress fiber	sp	9606	1	4	Human_Swissprot_Reviewed_May2022	>sp|O00159|MYO1C_HUMAN Unconventional myosin-Ic OS=Homo sapiens OX=9606 GN=MYO1C PE=1 SV=4	36	44
MYO1C_HUMAN	Unconventional myosin-Ic	MYO1C	O00159	TRUE	M1 CDX2 / M1 SZH	M1 CDX2	M1 SZH	12	O00159	2788.38	3393.08	0.283166	0.283166	21.6863	1.21686	0.342863	0.342863	26.8271	1.26827	0	0.000863717	0.000333447	2.43116	0.01662	O00159	Homo sapiens	protein targeting,protein targeting to membrane,microtubule-based movement,vesicle transport along actin filament,positive regulation of cell migration,positive regulation of actin filament polymerization,positive regulation of cell migration by vascular endothelial growth factor signaling pathway,Fc-gamma receptor signaling pathway involved in phagocytosis,positive regulation of gene expression,…	microfilament motor activity,microtubule motor activity,receptor binding,protein binding,calmodulin binding,ATP binding,microtubule binding,protein C-terminus binding,Ral GTPase binding,actin-dependent ATPase activity,actin filament binding	nuclear pore,nucleoplasm,nucleolus,cytoplasm,cytosol,plasma membrane,microvillus,brush border,basal plasma membrane,membrane,lateral plasma membrane,unconventional myosin complex,nuclear body,cytoplasmic vesicle membrane,filamentous actin,ruffle membrane,membrane raft,phagocytic vesicle,stereocilium membrane,extracellular exosome,stress fiber	sp	9606	1	4	Human_Swissprot_Reviewed_May2022	>sp|O00159|MYO1C_HUMAN Unconventional myosin-Ic OS=Homo sapiens OX=9606 GN=MYO1C PE=1 SV=4	36	44
MYO1C_HUMAN	Unconventional myosin-Ic	MYO1C	O00159	TRUE	M1 STB d2 / M1 SZH	M1 STB d2	M1 SZH	10	O00159	2788.38	4534.84	0.701622	0.701622	62.6332	1.62633	0.652583	0.652583	57.198	1.57198	0	0.00217721	0.000694454	1.90123	0.0268742	O00159	Homo sapiens	protein targeting,protein targeting to membrane,microtubule-based movement,vesicle transport along actin filament,positive regulation of cell migration,positive regulation of actin filament polymerization,positive regulation of cell migration by vascular endothelial growth factor signaling pathway,Fc-gamma receptor signaling pathway involved in phagocytosis,positive regulation of gene expression,…	microfilament motor activity,microtubule motor activity,receptor binding,protein binding,calmodulin binding,ATP binding,microtubule binding,protein C-terminus binding,Ral GTPase binding,actin-dependent ATPase activity,actin filament binding	nuclear pore,nucleoplasm,nucleolus,cytoplasm,cytosol,plasma membrane,microvillus,brush border,basal plasma membrane,membrane,lateral plasma membrane,unconventional myosin complex,nuclear body,cytoplasmic vesicle membrane,filamentous actin,ruffle membrane,membrane raft,phagocytic vesicle,stereocilium membrane,extracellular exosome,stress fiber	sp	9606	1	4	Human_Swissprot_Reviewed_May2022	>sp|O00159|MYO1C_HUMAN Unconventional myosin-Ic OS=Homo sapiens OX=9606 GN=MYO1C PE=1 SV=4	36	44
MYO1C_HUMAN	Unconventional myosin-Ic	MYO1C	O00159	TRUE	M1 STB d4 / M1 SZH	M1 STB d4	M1 SZH	10	O00159	2788.38	5460.8	0.969683	0.969683	95.8411	1.95841	0.916857	0.916857	88.7998	1.888	0	0.00469957	0.00128797	2.0096	0.063695	O00159	Homo sapiens	protein targeting,protein targeting to membrane,microtubule-based movement,vesicle transport along actin filament,positive regulation of cell migration,positive regulation of actin filament polymerization,positive regulation of cell migration by vascular endothelial growth factor signaling pathway,Fc-gamma receptor signaling pathway involved in phagocytosis,positive regulation of gene expression,…	microfilament motor activity,microtubule motor activity,receptor binding,protein binding,calmodulin binding,ATP binding,microtubule binding,protein C-terminus binding,Ral GTPase binding,actin-dependent ATPase activity,actin filament binding	nuclear pore,nucleoplasm,nucleolus,cytoplasm,cytosol,plasma membrane,microvillus,brush border,basal plasma membrane,membrane,lateral plasma membrane,unconventional myosin complex,nuclear body,cytoplasmic vesicle membrane,filamentous actin,ruffle membrane,membrane raft,phagocytic vesicle,stereocilium membrane,extracellular exosome,stress fiber	sp	9606	1	4	Human_Swissprot_Reviewed_May2022	>sp|O00159|MYO1C_HUMAN Unconventional myosin-Ic OS=Homo sapiens OX=9606 GN=MYO1C PE=1 SV=4	36	44
MYO1C_HUMAN	Unconventional myosin-Ic	MYO1C	O00159	TRUE	M1 STB d6 / M1 SZH	M1 STB d6	M1 SZH	10	O00159	2788.38	7418.35	1.41167	1.41167	166.045	2.66045	1.3058	1.3058	147.221	2.47221	0	0.0086819	0.00211593	1.13983	0.0292964	O00159	Homo sapiens	protein targeting,protein targeting to membrane,microtubule-based movement,vesicle transport along actin filament,positive regulation of cell migration,positive regulation of actin filament polymerization,positive regulation of cell migration by vascular endothelial growth factor signaling pathway,Fc-gamma receptor signaling pathway involved in phagocytosis,positive regulation of gene expression,…	microfilament motor activity,microtubule motor activity,receptor binding,protein binding,calmodulin binding,ATP binding,microtubule binding,protein C-terminus binding,Ral GTPase binding,actin-dependent ATPase activity,actin filament binding	nuclear pore,nucleoplasm,nucleolus,cytoplasm,cytosol,plasma membrane,microvillus,brush border,basal plasma membrane,membrane,lateral plasma membrane,unconventional myosin complex,nuclear body,cytoplasmic vesicle membrane,filamentous actin,ruffle membrane,membrane raft,phagocytic vesicle,stereocilium membrane,extracellular exosome,stress fiber	sp	9606	1	4	Human_Swissprot_Reviewed_May2022	>sp|O00159|MYO1C_HUMAN Unconventional myosin-Ic OS=Homo sapiens OX=9606 GN=MYO1C PE=1 SV=4	36	44
MYO1C_HUMAN	Unconventional myosin-Ic	MYO1C	O00159	TRUE	M1 STB d8 / M1 SZH	M1 STB d8	M1 SZH	10	O00159	2788.38	6428.57	1.20507	1.20507	130.548	2.30548	1.15318	1.15318	122.404	2.22404	0	0.00100442	0.000375621	1.65359	0.0200868	O00159	Homo sapiens	protein targeting,protein targeting to membrane,microtubule-based movement,vesicle transport along actin filament,positive regulation of cell migration,positive regulation of actin filament polymerization,positive regulation of cell migration by vascular endothelial growth factor signaling pathway,Fc-gamma receptor signaling pathway involved in phagocytosis,positive regulation of gene expression,…	microfilament motor activity,microtubule motor activity,receptor binding,protein binding,calmodulin binding,ATP binding,microtubule binding,protein C-terminus binding,Ral GTPase binding,actin-dependent ATPase activity,actin filament binding	nuclear pore,nucleoplasm,nucleolus,cytoplasm,cytosol,plasma membrane,microvillus,brush border,basal plasma membrane,membrane,lateral plasma membrane,unconventional myosin complex,nuclear body,cytoplasmic vesicle membrane,filamentous actin,ruffle membrane,membrane raft,phagocytic vesicle,stereocilium membrane,extracellular exosome,stress fiber	sp	9606	1	4	Human_Swissprot_Reviewed_May2022	>sp|O00159|MYO1C_HUMAN Unconventional myosin-Ic OS=Homo sapiens OX=9606 GN=MYO1C PE=1 SV=4	36	44
MYO1C_HUMAN	Unconventional myosin-Ic	MYO1C	O00159	TRUE	M1 STB d2 / M1 CDX2	M1 STB d2	M1 CDX2	10	O00159	3393.08	4534.84	0.418456	0.418456	33.6496	1.3365	0.30972	0.30972	23.9467	1.23947	0	0.00193135	0.000631351	3.08105	0.0311497	O00159	Homo sapiens	protein targeting,protein targeting to membrane,microtubule-based movement,vesicle transport along actin filament,positive regulation of cell migration,positive regulation of actin filament polymerization,positive regulation of cell migration by vascular endothelial growth factor signaling pathway,Fc-gamma receptor signaling pathway involved in phagocytosis,positive regulation of gene expression,…	microfilament motor activity,microtubule motor activity,receptor binding,protein binding,calmodulin binding,ATP binding,microtubule binding,protein C-terminus binding,Ral GTPase binding,actin-dependent ATPase activity,actin filament binding	nuclear pore,nucleoplasm,nucleolus,cytoplasm,cytosol,plasma membrane,microvillus,brush border,basal plasma membrane,membrane,lateral plasma membrane,unconventional myosin complex,nuclear body,cytoplasmic vesicle membrane,filamentous actin,ruffle membrane,membrane raft,phagocytic vesicle,stereocilium membrane,extracellular exosome,stress fiber	sp	9606	1	4	Human_Swissprot_Reviewed_May2022	>sp|O00159|MYO1C_HUMAN Unconventional myosin-Ic OS=Homo sapiens OX=9606 GN=MYO1C PE=1 SV=4	36	44
MYO1C_HUMAN	Unconventional myosin-Ic	MYO1C	O00159	TRUE	M1 STB d4 / M1 CDX2	M1 STB d4	M1 CDX2	10	O00159	3393.08	5460.8	0.686517	0.686517	60.9394	1.60939	0.573994	0.573994	48.8639	1.48864	0	0.00875515	0.00213039	2.25429	0.0656135	O00159	Homo sapiens	protein targeting,protein targeting to membrane,microtubule-based movement,vesicle transport along actin filament,positive regulation of cell migration,positive regulation of actin filament polymerization,positive regulation of cell migration by vascular endothelial growth factor signaling pathway,Fc-gamma receptor signaling pathway involved in phagocytosis,positive regulation of gene expression,…	microfilament motor activity,microtubule motor activity,receptor binding,protein binding,calmodulin binding,ATP binding,microtubule binding,protein C-terminus binding,Ral GTPase binding,actin-dependent ATPase activity,actin filament binding	nuclear pore,nucleoplasm,nucleolus,cytoplasm,cytosol,plasma membrane,microvillus,brush border,basal plasma membrane,membrane,lateral plasma membrane,unconventional myosin complex,nuclear body,cytoplasmic vesicle membrane,filamentous actin,ruffle membrane,membrane raft,phagocytic vesicle,stereocilium membrane,extracellular exosome,stress fiber	sp	9606	1	4	Human_Swissprot_Reviewed_May2022	>sp|O00159|MYO1C_HUMAN Unconventional myosin-Ic OS=Homo sapiens OX=9606 GN=MYO1C PE=1 SV=4	36	44
MYO1C_HUMAN	Unconventional myosin-Ic	MYO1C	O00159	TRUE	M1 STB d6 / M1 CDX2	M1 STB d6	M1 CDX2	10	O00159	3393.08	7418.35	1.1285	1.1285	118.632	2.18632	0.962938	0.962938	94.9275	1.94928	0	0.00202527	0.000655562	1.80669	0.033262	O00159	Homo sapiens	protein targeting,protein targeting to membrane,microtubule-based movement,vesicle transport along actin filament,positive regulation of cell migration,positive regulation of actin filament polymerization,positive regulation of cell migration by vascular endothelial growth factor signaling pathway,Fc-gamma receptor signaling pathway involved in phagocytosis,positive regulation of gene expression,…	microfilament motor activity,microtubule motor activity,receptor binding,protein binding,calmodulin binding,ATP binding,microtubule binding,protein C-terminus binding,Ral GTPase binding,actin-dependent ATPase activity,actin filament binding	nuclear pore,nucleoplasm,nucleolus,cytoplasm,cytosol,plasma membrane,microvillus,brush border,basal plasma membrane,membrane,lateral plasma membrane,unconventional myosin complex,nuclear body,cytoplasmic vesicle membrane,filamentous actin,ruffle membrane,membrane raft,phagocytic vesicle,stereocilium membrane,extracellular exosome,stress fiber	sp	9606	1	4	Human_Swissprot_Reviewed_May2022	>sp|O00159|MYO1C_HUMAN Unconventional myosin-Ic OS=Homo sapiens OX=9606 GN=MYO1C PE=1 SV=4	36	44
MYO1C_HUMAN	Unconventional myosin-Ic	MYO1C	O00159	TRUE	M1 STB d8 / M1 CDX2	M1 STB d8	M1 CDX2	10	O00159	3393.08	6428.57	0.921902	0.921902	89.4611	1.89461	0.810321	0.810321	75.3602	1.7536	0	3.441e-05	2.78162e-05	3.27385	0.0255257	O00159	Homo sapiens	protein targeting,protein targeting to membrane,microtubule-based movement,vesicle transport along actin filament,positive regulation of cell migration,positive regulation of actin filament polymerization,positive regulation of cell migration by vascular endothelial growth factor signaling pathway,Fc-gamma receptor signaling pathway involved in phagocytosis,positive regulation of gene expression,…	microfilament motor activity,microtubule motor activity,receptor binding,protein binding,calmodulin binding,ATP binding,microtubule binding,protein C-terminus binding,Ral GTPase binding,actin-dependent ATPase activity,actin filament binding	nuclear pore,nucleoplasm,nucleolus,cytoplasm,cytosol,plasma membrane,microvillus,brush border,basal plasma membrane,membrane,lateral plasma membrane,unconventional myosin complex,nuclear body,cytoplasmic vesicle membrane,filamentous actin,ruffle membrane,membrane raft,phagocytic vesicle,stereocilium membrane,extracellular exosome,stress fiber	sp	9606	1	4	Human_Swissprot_Reviewed_May2022	>sp|O00159|MYO1C_HUMAN Unconventional myosin-Ic OS=Homo sapiens OX=9606 GN=MYO1C PE=1 SV=4	36	44
MYO1C_HUMAN	Unconventional myosin-Ic	MYO1C	O00159	TRUE	M1 STB d4 / M1 STB d2	M1 STB d4	M1 STB d2	8	O00159	4534.84	5460.8	0.268061	0.268061	20.4189	1.20419	0.264274	0.264274	20.1032	1.20103	0	0.0384008	0.00729617	2.66675	0.0689284	O00159	Homo sapiens	protein targeting,protein targeting to membrane,microtubule-based movement,vesicle transport along actin filament,positive regulation of cell migration,positive regulation of actin filament polymerization,positive regulation of cell migration by vascular endothelial growth factor signaling pathway,Fc-gamma receptor signaling pathway involved in phagocytosis,positive regulation of gene expression,…	microfilament motor activity,microtubule motor activity,receptor binding,protein binding,calmodulin binding,ATP binding,microtubule binding,protein C-terminus binding,Ral GTPase binding,actin-dependent ATPase activity,actin filament binding	nuclear pore,nucleoplasm,nucleolus,cytoplasm,cytosol,plasma membrane,microvillus,brush border,basal plasma membrane,membrane,lateral plasma membrane,unconventional myosin complex,nuclear body,cytoplasmic vesicle membrane,filamentous actin,ruffle membrane,membrane raft,phagocytic vesicle,stereocilium membrane,extracellular exosome,stress fiber	sp	9606	1	4	Human_Swissprot_Reviewed_May2022	>sp|O00159|MYO1C_HUMAN Unconventional myosin-Ic OS=Homo sapiens OX=9606 GN=MYO1C PE=1 SV=4	36	44
MYO1C_HUMAN	Unconventional myosin-Ic	MYO1C	O00159	TRUE	M1 STB d6 / M1 STB d2	M1 STB d6	M1 STB d2	8	O00159	4534.84	7418.35	0.710047	0.710047	63.5857	1.63586	0.653218	0.653218	57.2672	1.57267	0	0.00100557	0.000375941	2.61804	0.0394	O00159	Homo sapiens	protein targeting,protein targeting to membrane,microtubule-based movement,vesicle transport along actin filament,positive regulation of cell migration,positive regulation of actin filament polymerization,positive regulation of cell migration by vascular endothelial growth factor signaling pathway,Fc-gamma receptor signaling pathway involved in phagocytosis,positive regulation of gene expression,…	microfilament motor activity,microtubule motor activity,receptor binding,protein binding,calmodulin binding,ATP binding,microtubule binding,protein C-terminus binding,Ral GTPase binding,actin-dependent ATPase activity,actin filament binding	nuclear pore,nucleoplasm,nucleolus,cytoplasm,cytosol,plasma membrane,microvillus,brush border,basal plasma membrane,membrane,lateral plasma membrane,unconventional myosin complex,nuclear body,cytoplasmic vesicle membrane,filamentous actin,ruffle membrane,membrane raft,phagocytic vesicle,stereocilium membrane,extracellular exosome,stress fiber	sp	9606	1	4	Human_Swissprot_Reviewed_May2022	>sp|O00159|MYO1C_HUMAN Unconventional myosin-Ic OS=Homo sapiens OX=9606 GN=MYO1C PE=1 SV=4	36	44
MYO1C_HUMAN	Unconventional myosin-Ic	MYO1C	O00159	TRUE	M1 STB d8 / M1 STB d2	M1 STB d8	M1 STB d2	8	O00159	4534.84	6428.57	0.503446	0.503446	41.7596	1.4176	0.500601	0.500601	41.4803	1.4148	0	0.00041443	0.000187213	3.23271	0.0331294	O00159	Homo sapiens	protein targeting,protein targeting to membrane,microtubule-based movement,vesicle transport along actin filament,positive regulation of cell migration,positive regulation of actin filament polymerization,positive regulation of cell migration by vascular endothelial growth factor signaling pathway,Fc-gamma receptor signaling pathway involved in phagocytosis,positive regulation of gene expression,…	microfilament motor activity,microtubule motor activity,receptor binding,protein binding,calmodulin binding,ATP binding,microtubule binding,protein C-terminus binding,Ral GTPase binding,actin-dependent ATPase activity,actin filament binding	nuclear pore,nucleoplasm,nucleolus,cytoplasm,cytosol,plasma membrane,microvillus,brush border,basal plasma membrane,membrane,lateral plasma membrane,unconventional myosin complex,nuclear body,cytoplasmic vesicle membrane,filamentous actin,ruffle membrane,membrane raft,phagocytic vesicle,stereocilium membrane,extracellular exosome,stress fiber	sp	9606	1	4	Human_Swissprot_Reviewed_May2022	>sp|O00159|MYO1C_HUMAN Unconventional myosin-Ic OS=Homo sapiens OX=9606 GN=MYO1C PE=1 SV=4	36	44
MYO1C_HUMAN	Unconventional myosin-Ic	MYO1C	O00159	TRUE	M1 STB d6 / M1 STB d4	M1 STB d6	M1 STB d4	8	O00159	5460.8	7418.35	0.441985	0.441985	35.8472	1.35847	0.388944	0.388944	30.9434	1.30943	0	0.0150258	0.00331796	2.70291	0.0699084	O00159	Homo sapiens	protein targeting,protein targeting to membrane,microtubule-based movement,vesicle transport along actin filament,positive regulation of cell migration,positive regulation of actin filament polymerization,positive regulation of cell migration by vascular endothelial growth factor signaling pathway,Fc-gamma receptor signaling pathway involved in phagocytosis,positive regulation of gene expression,…	microfilament motor activity,microtubule motor activity,receptor binding,protein binding,calmodulin binding,ATP binding,microtubule binding,protein C-terminus binding,Ral GTPase binding,actin-dependent ATPase activity,actin filament binding	nuclear pore,nucleoplasm,nucleolus,cytoplasm,cytosol,plasma membrane,microvillus,brush border,basal plasma membrane,membrane,lateral plasma membrane,unconventional myosin complex,nuclear body,cytoplasmic vesicle membrane,filamentous actin,ruffle membrane,membrane raft,phagocytic vesicle,stereocilium membrane,extracellular exosome,stress fiber	sp	9606	1	4	Human_Swissprot_Reviewed_May2022	>sp|O00159|MYO1C_HUMAN Unconventional myosin-Ic OS=Homo sapiens OX=9606 GN=MYO1C PE=1 SV=4	36	44
MYO1C_HUMAN	Unconventional myosin-Ic	MYO1C	O00159	TRUE	M1 STB d8 / M1 STB d4	M1 STB d8	M1 STB d4	8	O00159	5460.8	6428.57	0.235384	0.235384	17.722	1.17722	0.236327	0.236327	17.799	1.17799	0	0.0550999	0.0099584	2.37019	0.0665762	O00159	Homo sapiens	protein targeting,protein targeting to membrane,microtubule-based movement,vesicle transport along actin filament,positive regulation of cell migration,positive regulation of actin filament polymerization,positive regulation of cell migration by vascular endothelial growth factor signaling pathway,Fc-gamma receptor signaling pathway involved in phagocytosis,positive regulation of gene expression,…	microfilament motor activity,microtubule motor activity,receptor binding,protein binding,calmodulin binding,ATP binding,microtubule binding,protein C-terminus binding,Ral GTPase binding,actin-dependent ATPase activity,actin filament binding	nuclear pore,nucleoplasm,nucleolus,cytoplasm,cytosol,plasma membrane,microvillus,brush border,basal plasma membrane,membrane,lateral plasma membrane,unconventional myosin complex,nuclear body,cytoplasmic vesicle membrane,filamentous actin,ruffle membrane,membrane raft,phagocytic vesicle,stereocilium membrane,extracellular exosome,stress fiber	sp	9606	1	4	Human_Swissprot_Reviewed_May2022	>sp|O00159|MYO1C_HUMAN Unconventional myosin-Ic OS=Homo sapiens OX=9606 GN=MYO1C PE=1 SV=4	36	44
MYO1C_HUMAN	Unconventional myosin-Ic	MYO1C	O00159	TRUE	M1 STB d8 / M1 STB d6	M1 STB d8	M1 STB d6	8	O00159	7418.35	6428.57	-0.206601	0.206601	-13.3423	0.866577	-0.152617	0.152617	-10.0383	0.899617	0	0.0472151	0.00870992	2.04389	0.0351229	O00159	Homo sapiens	protein targeting,protein targeting to membrane,microtubule-based movement,vesicle transport along actin filament,positive regulation of cell migration,positive regulation of actin filament polymerization,positive regulation of cell migration by vascular endothelial growth factor signaling pathway,Fc-gamma receptor signaling pathway involved in phagocytosis,positive regulation of gene expression,…	microfilament motor activity,microtubule motor activity,receptor binding,protein binding,calmodulin binding,ATP binding,microtubule binding,protein C-terminus binding,Ral GTPase binding,actin-dependent ATPase activity,actin filament binding	nuclear pore,nucleoplasm,nucleolus,cytoplasm,cytosol,plasma membrane,microvillus,brush border,basal plasma membrane,membrane,lateral plasma membrane,unconventional myosin complex,nuclear body,cytoplasmic vesicle membrane,filamentous actin,ruffle membrane,membrane raft,phagocytic vesicle,stereocilium membrane,extracellular exosome,stress fiber	sp	9606	1	4	Human_Swissprot_Reviewed_May2022	>sp|O00159|MYO1C_HUMAN Unconventional myosin-Ic OS=Homo sapiens OX=9606 GN=MYO1C PE=1 SV=4	36	44
CFAH_HUMAN	Complement factor H	CFH	P08603	FALSE	Lau / Control	Lau	Control	0	P08603	32.5816	3.84173	-3.08423	3.08423	-88.2089	0.117911	NaN	NaN	NaN	NaN	0	NaN	NaN	NaN	NaN	P08603	Homo sapiens	complement activation,complement activation, alternative pathway,viral process,regulation of complement activation	protein binding,heparin binding,heparan sulfate proteoglycan binding	extracellular region,extracellular space,extracellular exosome,blood microparticle	sp	9606	1	4	Human_Swissprot_Reviewed_May2022	>sp|P08603|CFAH_HUMAN Complement factor H OS=Homo sapiens OX=9606 GN=CFH PE=1 SV=4	1	1
HAX1_HUMAN	HCLS1-associated protein X-1	HAX1	O00165	TRUE	M1 SZH / Control	M1 SZH	Control	12	O00165	615.934	586.277	-0.0711925	0.0711925	-4.81491	0.951851	-0.102453	0.102453	-6.85518	0.931448	0	0.0122033	0.00279522	4.83563	0.0262852	O00165	Homo sapiens	positive regulation of phosphatidylinositol 3-kinase signaling,regulation of actin filament polymerization,positive regulation of granulocyte differentiation,positive regulation of peptidyl-serine phosphorylation,regulation of apoptotic process,negative regulation of apoptotic process,positive regulation of transcription from RNA polymerase II promoter,positive regulation of peptidyl-tyrosine pho…	protein binding,interleukin-1 binding,protein N-terminus binding	cytoplasmic mRNA processing body,nuclear envelope,transcription factor complex,mitochondrion,mitochondrial outer membrane,mitochondrial intermembrane space,endoplasmic reticulum,plasma membrane,cell cortex,actin cytoskeleton,sarcoplasmic reticulum,lamellipodium,cytoplasmic vesicle,nuclear membrane	sp	9606	1	2	Human_Swissprot_Reviewed_May2022	>sp|O00165|HAX1_HUMAN HCLS1-associated protein X-1 OS=Homo sapiens OX=9606 GN=HAX1 PE=1 SV=2	5	5
HAX1_HUMAN	HCLS1-associated protein X-1	HAX1	O00165	TRUE	M1 CDX2 / Control	M1 CDX2	Control	12	O00165	615.934	626	0.0233876	0.0233876	1.63431	1.01634	-0.0500303	0.0500303	-3.40839	0.965916	0	0.186297	0.0292223	5.75952	0.0333528	O00165	Homo sapiens	positive regulation of phosphatidylinositol 3-kinase signaling,regulation of actin filament polymerization,positive regulation of granulocyte differentiation,positive regulation of peptidyl-serine phosphorylation,regulation of apoptotic process,negative regulation of apoptotic process,positive regulation of transcription from RNA polymerase II promoter,positive regulation of peptidyl-tyrosine pho…	protein binding,interleukin-1 binding,protein N-terminus binding	cytoplasmic mRNA processing body,nuclear envelope,transcription factor complex,mitochondrion,mitochondrial outer membrane,mitochondrial intermembrane space,endoplasmic reticulum,plasma membrane,cell cortex,actin cytoskeleton,sarcoplasmic reticulum,lamellipodium,cytoplasmic vesicle,nuclear membrane	sp	9606	1	2	Human_Swissprot_Reviewed_May2022	>sp|O00165|HAX1_HUMAN HCLS1-associated protein X-1 OS=Homo sapiens OX=9606 GN=HAX1 PE=1 SV=2	5	5
HAX1_HUMAN	HCLS1-associated protein X-1	HAX1	O00165	TRUE	M1 STB d2 / Control	M1 STB d2	Control	10	O00165	615.934	480.781	-0.357394	0.357394	-21.9427	0.780573	-0.441883	0.441883	-26.3827	0.736173	0	4.16274e-05	3.20518e-05	4.56208	0.028703	O00165	Homo sapiens	positive regulation of phosphatidylinositol 3-kinase signaling,regulation of actin filament polymerization,positive regulation of granulocyte differentiation,positive regulation of peptidyl-serine phosphorylation,regulation of apoptotic process,negative regulation of apoptotic process,positive regulation of transcription from RNA polymerase II promoter,positive regulation of peptidyl-tyrosine pho…	protein binding,interleukin-1 binding,protein N-terminus binding	cytoplasmic mRNA processing body,nuclear envelope,transcription factor complex,mitochondrion,mitochondrial outer membrane,mitochondrial intermembrane space,endoplasmic reticulum,plasma membrane,cell cortex,actin cytoskeleton,sarcoplasmic reticulum,lamellipodium,cytoplasmic vesicle,nuclear membrane	sp	9606	1	2	Human_Swissprot_Reviewed_May2022	>sp|O00165|HAX1_HUMAN HCLS1-associated protein X-1 OS=Homo sapiens OX=9606 GN=HAX1 PE=1 SV=2	5	5
HAX1_HUMAN	HCLS1-associated protein X-1	HAX1	O00165	TRUE	M1 STB d4 / Control	M1 STB d4	Control	10	O00165	615.934	465.399	-0.404306	0.404306	-24.4401	0.755599	-0.476746	0.476746	-28.1403	0.718597	0	0.00739074	0.00185643	2.25176	0.0503839	O00165	Homo sapiens	positive regulation of phosphatidylinositol 3-kinase signaling,regulation of actin filament polymerization,positive regulation of granulocyte differentiation,positive regulation of peptidyl-serine phosphorylation,regulation of apoptotic process,negative regulation of apoptotic process,positive regulation of transcription from RNA polymerase II promoter,positive regulation of peptidyl-tyrosine pho…	protein binding,interleukin-1 binding,protein N-terminus binding	cytoplasmic mRNA processing body,nuclear envelope,transcription factor complex,mitochondrion,mitochondrial outer membrane,mitochondrial intermembrane space,endoplasmic reticulum,plasma membrane,cell cortex,actin cytoskeleton,sarcoplasmic reticulum,lamellipodium,cytoplasmic vesicle,nuclear membrane	sp	9606	1	2	Human_Swissprot_Reviewed_May2022	>sp|O00165|HAX1_HUMAN HCLS1-associated protein X-1 OS=Homo sapiens OX=9606 GN=HAX1 PE=1 SV=2	5	5
HAX1_HUMAN	HCLS1-associated protein X-1	HAX1	O00165	TRUE	M1 STB d6 / Control	M1 STB d6	Control	10	O00165	615.934	392.273	-0.650917	0.650917	-36.3125	0.636875	-0.640423	0.640423	-35.8475	0.641525	0	9.94243e-06	1.11431e-05	4.34981	0.0275596	O00165	Homo sapiens	positive regulation of phosphatidylinositol 3-kinase signaling,regulation of actin filament polymerization,positive regulation of granulocyte differentiation,positive regulation of peptidyl-serine phosphorylation,regulation of apoptotic process,negative regulation of apoptotic process,positive regulation of transcription from RNA polymerase II promoter,positive regulation of peptidyl-tyrosine pho…	protein binding,interleukin-1 binding,protein N-terminus binding	cytoplasmic mRNA processing body,nuclear envelope,transcription factor complex,mitochondrion,mitochondrial outer membrane,mitochondrial intermembrane space,endoplasmic reticulum,plasma membrane,cell cortex,actin cytoskeleton,sarcoplasmic reticulum,lamellipodium,cytoplasmic vesicle,nuclear membrane	sp	9606	1	2	Human_Swissprot_Reviewed_May2022	>sp|O00165|HAX1_HUMAN HCLS1-associated protein X-1 OS=Homo sapiens OX=9606 GN=HAX1 PE=1 SV=2	5	5
HAX1_HUMAN	HCLS1-associated protein X-1	HAX1	O00165	TRUE	M1 STB d8 / Control	M1 STB d8	Control	10	O00165	615.934	448.649	-0.457188	0.457188	-27.1595	0.728405	-0.545294	0.545294	-31.4748	0.685252	0	5.26468e-05	3.82869e-05	3.59022	0.0240721	O00165	Homo sapiens	positive regulation of phosphatidylinositol 3-kinase signaling,regulation of actin filament polymerization,positive regulation of granulocyte differentiation,positive regulation of peptidyl-serine phosphorylation,regulation of apoptotic process,negative regulation of apoptotic process,positive regulation of transcription from RNA polymerase II promoter,positive regulation of peptidyl-tyrosine pho…	protein binding,interleukin-1 binding,protein N-terminus binding	cytoplasmic mRNA processing body,nuclear envelope,transcription factor complex,mitochondrion,mitochondrial outer membrane,mitochondrial intermembrane space,endoplasmic reticulum,plasma membrane,cell cortex,actin cytoskeleton,sarcoplasmic reticulum,lamellipodium,cytoplasmic vesicle,nuclear membrane	sp	9606	1	2	Human_Swissprot_Reviewed_May2022	>sp|O00165|HAX1_HUMAN HCLS1-associated protein X-1 OS=Homo sapiens OX=9606 GN=HAX1 PE=1 SV=2	5	5
HAX1_HUMAN	HCLS1-associated protein X-1	HAX1	O00165	TRUE	M1 SZH / Lau	M1 SZH	Lau	12	O00165	512.438	586.277	0.194206	0.194206	14.4094	1.14409	0.161126	0.161126	11.816	1.11816	0	0.0362555	0.00695089	2.81622	0.042663	O00165	Homo sapiens	positive regulation of phosphatidylinositol 3-kinase signaling,regulation of actin filament polymerization,positive regulation of granulocyte differentiation,positive regulation of peptidyl-serine phosphorylation,regulation of apoptotic process,negative regulation of apoptotic process,positive regulation of transcription from RNA polymerase II promoter,positive regulation of peptidyl-tyrosine pho…	protein binding,interleukin-1 binding,protein N-terminus binding	cytoplasmic mRNA processing body,nuclear envelope,transcription factor complex,mitochondrion,mitochondrial outer membrane,mitochondrial intermembrane space,endoplasmic reticulum,plasma membrane,cell cortex,actin cytoskeleton,sarcoplasmic reticulum,lamellipodium,cytoplasmic vesicle,nuclear membrane	sp	9606	1	2	Human_Swissprot_Reviewed_May2022	>sp|O00165|HAX1_HUMAN HCLS1-associated protein X-1 OS=Homo sapiens OX=9606 GN=HAX1 PE=1 SV=2	5	5
HAX1_HUMAN	HCLS1-associated protein X-1	HAX1	O00165	TRUE	M1 CDX2 / Lau	M1 CDX2	Lau	12	O00165	512.438	626	0.288786	0.288786	22.1612	1.22161	0.213549	0.213549	15.9537	1.15954	0	0.0114629	0.00265618	3.88777	0.0473458	O00165	Homo sapiens	positive regulation of phosphatidylinositol 3-kinase signaling,regulation of actin filament polymerization,positive regulation of granulocyte differentiation,positive regulation of peptidyl-serine phosphorylation,regulation of apoptotic process,negative regulation of apoptotic process,positive regulation of transcription from RNA polymerase II promoter,positive regulation of peptidyl-tyrosine pho…	protein binding,interleukin-1 binding,protein N-terminus binding	cytoplasmic mRNA processing body,nuclear envelope,transcription factor complex,mitochondrion,mitochondrial outer membrane,mitochondrial intermembrane space,endoplasmic reticulum,plasma membrane,cell cortex,actin cytoskeleton,sarcoplasmic reticulum,lamellipodium,cytoplasmic vesicle,nuclear membrane	sp	9606	1	2	Human_Swissprot_Reviewed_May2022	>sp|O00165|HAX1_HUMAN HCLS1-associated protein X-1 OS=Homo sapiens OX=9606 GN=HAX1 PE=1 SV=2	5	5
HAX1_HUMAN	HCLS1-associated protein X-1	HAX1	O00165	TRUE	M1 STB d2 / Lau	M1 STB d2	Lau	10	O00165	512.438	480.781	-0.0919958	0.0919958	-6.1776	0.938224	-0.178304	0.178304	-11.6259	0.883741	0	0.0255791	0.0051668	3.1103	0.0441936	O00165	Homo sapiens	positive regulation of phosphatidylinositol 3-kinase signaling,regulation of actin filament polymerization,positive regulation of granulocyte differentiation,positive regulation of peptidyl-serine phosphorylation,regulation of apoptotic process,negative regulation of apoptotic process,positive regulation of transcription from RNA polymerase II promoter,positive regulation of peptidyl-tyrosine pho…	protein binding,interleukin-1 binding,protein N-terminus binding	cytoplasmic mRNA processing body,nuclear envelope,transcription factor complex,mitochondrion,mitochondrial outer membrane,mitochondrial intermembrane space,endoplasmic reticulum,plasma membrane,cell cortex,actin cytoskeleton,sarcoplasmic reticulum,lamellipodium,cytoplasmic vesicle,nuclear membrane	sp	9606	1	2	Human_Swissprot_Reviewed_May2022	>sp|O00165|HAX1_HUMAN HCLS1-associated protein X-1 OS=Homo sapiens OX=9606 GN=HAX1 PE=1 SV=2	5	5
HAX1_HUMAN	HCLS1-associated protein X-1	HAX1	O00165	TRUE	M1 STB d4 / Lau	M1 STB d4	Lau	10	O00165	512.438	465.399	-0.138908	0.138908	-9.17936	0.908206	-0.213167	0.213167	-13.7358	0.862642	0	0.031639	0.00618755	3.41477	0.060562	O00165	Homo sapiens	positive regulation of phosphatidylinositol 3-kinase signaling,regulation of actin filament polymerization,positive regulation of granulocyte differentiation,positive regulation of peptidyl-serine phosphorylation,regulation of apoptotic process,negative regulation of apoptotic process,positive regulation of transcription from RNA polymerase II promoter,positive regulation of peptidyl-tyrosine pho…	protein binding,interleukin-1 binding,protein N-terminus binding	cytoplasmic mRNA processing body,nuclear envelope,transcription factor complex,mitochondrion,mitochondrial outer membrane,mitochondrial intermembrane space,endoplasmic reticulum,plasma membrane,cell cortex,actin cytoskeleton,sarcoplasmic reticulum,lamellipodium,cytoplasmic vesicle,nuclear membrane	sp	9606	1	2	Human_Swissprot_Reviewed_May2022	>sp|O00165|HAX1_HUMAN HCLS1-associated protein X-1 OS=Homo sapiens OX=9606 GN=HAX1 PE=1 SV=2	5	5
HAX1_HUMAN	HCLS1-associated protein X-1	HAX1	O00165	TRUE	M1 STB d6 / Lau	M1 STB d6	Lau	10	O00165	512.438	392.273	-0.385518	0.385518	-23.4496	0.765504	-0.376844	0.376844	-22.988	0.77012	0	0.00345278	0.00100529	2.94761	0.0434597	O00165	Homo sapiens	positive regulation of phosphatidylinositol 3-kinase signaling,regulation of actin filament polymerization,positive regulation of granulocyte differentiation,positive regulation of peptidyl-serine phosphorylation,regulation of apoptotic process,negative regulation of apoptotic process,positive regulation of transcription from RNA polymerase II promoter,positive regulation of peptidyl-tyrosine pho…	protein binding,interleukin-1 binding,protein N-terminus binding	cytoplasmic mRNA processing body,nuclear envelope,transcription factor complex,mitochondrion,mitochondrial outer membrane,mitochondrial intermembrane space,endoplasmic reticulum,plasma membrane,cell cortex,actin cytoskeleton,sarcoplasmic reticulum,lamellipodium,cytoplasmic vesicle,nuclear membrane	sp	9606	1	2	Human_Swissprot_Reviewed_May2022	>sp|O00165|HAX1_HUMAN HCLS1-associated protein X-1 OS=Homo sapiens OX=9606 GN=HAX1 PE=1 SV=2	5	5
HAX1_HUMAN	HCLS1-associated protein X-1	HAX1	O00165	TRUE	M1 STB d8 / Lau	M1 STB d8	Lau	10	O00165	512.438	448.649	-0.191789	0.191789	-12.4481	0.875519	-0.281715	0.281715	-17.7388	0.822612	0	0.0113681	0.00263794	2.49291	0.0413362	O00165	Homo sapiens	positive regulation of phosphatidylinositol 3-kinase signaling,regulation of actin filament polymerization,positive regulation of granulocyte differentiation,positive regulation of peptidyl-serine phosphorylation,regulation of apoptotic process,negative regulation of apoptotic process,positive regulation of transcription from RNA polymerase II promoter,positive regulation of peptidyl-tyrosine pho…	protein binding,interleukin-1 binding,protein N-terminus binding	cytoplasmic mRNA processing body,nuclear envelope,transcription factor complex,mitochondrion,mitochondrial outer membrane,mitochondrial intermembrane space,endoplasmic reticulum,plasma membrane,cell cortex,actin cytoskeleton,sarcoplasmic reticulum,lamellipodium,cytoplasmic vesicle,nuclear membrane	sp	9606	1	2	Human_Swissprot_Reviewed_May2022	>sp|O00165|HAX1_HUMAN HCLS1-associated protein X-1 OS=Homo sapiens OX=9606 GN=HAX1 PE=1 SV=2	5	5
HAX1_HUMAN	HCLS1-associated protein X-1	HAX1	O00165	TRUE	M1 CDX2 / M1 SZH	M1 CDX2	M1 SZH	12	O00165	586.277	626	0.0945801	0.0945801	6.77546	1.06775	0.0524224	0.0524224	3.70047	1.037	0	0.130594	0.0212408	5.25625	0.029285	O00165	Homo sapiens	positive regulation of phosphatidylinositol 3-kinase signaling,regulation of actin filament polymerization,positive regulation of granulocyte differentiation,positive regulation of peptidyl-serine phosphorylation,regulation of apoptotic process,negative regulation of apoptotic process,positive regulation of transcription from RNA polymerase II promoter,positive regulation of peptidyl-tyrosine pho…	protein binding,interleukin-1 binding,protein N-terminus binding	cytoplasmic mRNA processing body,nuclear envelope,transcription factor complex,mitochondrion,mitochondrial outer membrane,mitochondrial intermembrane space,endoplasmic reticulum,plasma membrane,cell cortex,actin cytoskeleton,sarcoplasmic reticulum,lamellipodium,cytoplasmic vesicle,nuclear membrane	sp	9606	1	2	Human_Swissprot_Reviewed_May2022	>sp|O00165|HAX1_HUMAN HCLS1-associated protein X-1 OS=Homo sapiens OX=9606 GN=HAX1 PE=1 SV=2	5	5
HAX1_HUMAN	HCLS1-associated protein X-1	HAX1	O00165	TRUE	M1 STB d2 / M1 SZH	M1 STB d2	M1 SZH	10	O00165	586.277	480.781	-0.286202	0.286202	-17.9942	0.820058	-0.339431	0.339431	-20.9647	0.790353	0	7.76624e-05	5.1506e-05	4.38475	0.023855	O00165	Homo sapiens	positive regulation of phosphatidylinositol 3-kinase signaling,regulation of actin filament polymerization,positive regulation of granulocyte differentiation,positive regulation of peptidyl-serine phosphorylation,regulation of apoptotic process,negative regulation of apoptotic process,positive regulation of transcription from RNA polymerase II promoter,positive regulation of peptidyl-tyrosine pho…	protein binding,interleukin-1 binding,protein N-terminus binding	cytoplasmic mRNA processing body,nuclear envelope,transcription factor complex,mitochondrion,mitochondrial outer membrane,mitochondrial intermembrane space,endoplasmic reticulum,plasma membrane,cell cortex,actin cytoskeleton,sarcoplasmic reticulum,lamellipodium,cytoplasmic vesicle,nuclear membrane	sp	9606	1	2	Human_Swissprot_Reviewed_May2022	>sp|O00165|HAX1_HUMAN HCLS1-associated protein X-1 OS=Homo sapiens OX=9606 GN=HAX1 PE=1 SV=2	5	5
HAX1_HUMAN	HCLS1-associated protein X-1	HAX1	O00165	TRUE	M1 STB d4 / M1 SZH	M1 STB d4	M1 SZH	10	O00165	586.277	465.399	-0.333114	0.333114	-20.6179	0.793821	-0.374293	0.374293	-22.8517	0.771483	0	0.0191776	0.00406382	1.87141	0.0477884	O00165	Homo sapiens	positive regulation of phosphatidylinositol 3-kinase signaling,regulation of actin filament polymerization,positive regulation of granulocyte differentiation,positive regulation of peptidyl-serine phosphorylation,regulation of apoptotic process,negative regulation of apoptotic process,positive regulation of transcription from RNA polymerase II promoter,positive regulation of peptidyl-tyrosine pho…	protein binding,interleukin-1 binding,protein N-terminus binding	cytoplasmic mRNA processing body,nuclear envelope,transcription factor complex,mitochondrion,mitochondrial outer membrane,mitochondrial intermembrane space,endoplasmic reticulum,plasma membrane,cell cortex,actin cytoskeleton,sarcoplasmic reticulum,lamellipodium,cytoplasmic vesicle,nuclear membrane	sp	9606	1	2	Human_Swissprot_Reviewed_May2022	>sp|O00165|HAX1_HUMAN HCLS1-associated protein X-1 OS=Homo sapiens OX=9606 GN=HAX1 PE=1 SV=2	5	5
HAX1_HUMAN	HCLS1-associated protein X-1	HAX1	O00165	TRUE	M1 STB d6 / M1 SZH	M1 STB d6	M1 SZH	10	O00165	586.277	392.273	-0.579724	0.579724	-33.0908	0.669092	-0.537971	0.537971	-31.1261	0.688739	0	7.63737e-06	9.20499e-06	4.41536	0.0224662	O00165	Homo sapiens	positive regulation of phosphatidylinositol 3-kinase signaling,regulation of actin filament polymerization,positive regulation of granulocyte differentiation,positive regulation of peptidyl-serine phosphorylation,regulation of apoptotic process,negative regulation of apoptotic process,positive regulation of transcription from RNA polymerase II promoter,positive regulation of peptidyl-tyrosine pho…	protein binding,interleukin-1 binding,protein N-terminus binding	cytoplasmic mRNA processing body,nuclear envelope,transcription factor complex,mitochondrion,mitochondrial outer membrane,mitochondrial intermembrane space,endoplasmic reticulum,plasma membrane,cell cortex,actin cytoskeleton,sarcoplasmic reticulum,lamellipodium,cytoplasmic vesicle,nuclear membrane	sp	9606	1	2	Human_Swissprot_Reviewed_May2022	>sp|O00165|HAX1_HUMAN HCLS1-associated protein X-1 OS=Homo sapiens OX=9606 GN=HAX1 PE=1 SV=2	5	5
HAX1_HUMAN	HCLS1-associated protein X-1	HAX1	O00165	TRUE	M1 STB d8 / M1 SZH	M1 STB d8	M1 SZH	10	O00165	586.277	448.649	-0.385995	0.385995	-23.4749	0.765251	-0.442842	0.442842	-26.4316	0.735684	0	5.63118e-07	1.48101e-06	5.66712	0.0180185	O00165	Homo sapiens	positive regulation of phosphatidylinositol 3-kinase signaling,regulation of actin filament polymerization,positive regulation of granulocyte differentiation,positive regulation of peptidyl-serine phosphorylation,regulation of apoptotic process,negative regulation of apoptotic process,positive regulation of transcription from RNA polymerase II promoter,positive regulation of peptidyl-tyrosine pho…	protein binding,interleukin-1 binding,protein N-terminus binding	cytoplasmic mRNA processing body,nuclear envelope,transcription factor complex,mitochondrion,mitochondrial outer membrane,mitochondrial intermembrane space,endoplasmic reticulum,plasma membrane,cell cortex,actin cytoskeleton,sarcoplasmic reticulum,lamellipodium,cytoplasmic vesicle,nuclear membrane	sp	9606	1	2	Human_Swissprot_Reviewed_May2022	>sp|O00165|HAX1_HUMAN HCLS1-associated protein X-1 OS=Homo sapiens OX=9606 GN=HAX1 PE=1 SV=2	5	5
HAX1_HUMAN	HCLS1-associated protein X-1	HAX1	O00165	TRUE	M1 STB d2 / M1 CDX2	M1 STB d2	M1 CDX2	10	O00165	626	480.781	-0.380782	0.380782	-23.1979	0.768021	-0.391853	0.391853	-23.785	0.76215	0	4.76471e-05	3.54247e-05	5.1645	0.0314732	O00165	Homo sapiens	positive regulation of phosphatidylinositol 3-kinase signaling,regulation of actin filament polymerization,positive regulation of granulocyte differentiation,positive regulation of peptidyl-serine phosphorylation,regulation of apoptotic process,negative regulation of apoptotic process,positive regulation of transcription from RNA polymerase II promoter,positive regulation of peptidyl-tyrosine pho…	protein binding,interleukin-1 binding,protein N-terminus binding	cytoplasmic mRNA processing body,nuclear envelope,transcription factor complex,mitochondrion,mitochondrial outer membrane,mitochondrial intermembrane space,endoplasmic reticulum,plasma membrane,cell cortex,actin cytoskeleton,sarcoplasmic reticulum,lamellipodium,cytoplasmic vesicle,nuclear membrane	sp	9606	1	2	Human_Swissprot_Reviewed_May2022	>sp|O00165|HAX1_HUMAN HCLS1-associated protein X-1 OS=Homo sapiens OX=9606 GN=HAX1 PE=1 SV=2	5	5
HAX1_HUMAN	HCLS1-associated protein X-1	HAX1	O00165	TRUE	M1 STB d4 / M1 CDX2	M1 STB d4	M1 CDX2	10	O00165	626	465.399	-0.427694	0.427694	-25.6551	0.743449	-0.426715	0.426715	-25.6046	0.743954	0	0.0070036	0.00177828	2.5209	0.0520119	O00165	Homo sapiens	positive regulation of phosphatidylinositol 3-kinase signaling,regulation of actin filament polymerization,positive regulation of granulocyte differentiation,positive regulation of peptidyl-serine phosphorylation,regulation of apoptotic process,negative regulation of apoptotic process,positive regulation of transcription from RNA polymerase II promoter,positive regulation of peptidyl-tyrosine pho…	protein binding,interleukin-1 binding,protein N-terminus binding	cytoplasmic mRNA processing body,nuclear envelope,transcription factor complex,mitochondrion,mitochondrial outer membrane,mitochondrial intermembrane space,endoplasmic reticulum,plasma membrane,cell cortex,actin cytoskeleton,sarcoplasmic reticulum,lamellipodium,cytoplasmic vesicle,nuclear membrane	sp	9606	1	2	Human_Swissprot_Reviewed_May2022	>sp|O00165|HAX1_HUMAN HCLS1-associated protein X-1 OS=Homo sapiens OX=9606 GN=HAX1 PE=1 SV=2	5	5
HAX1_HUMAN	HCLS1-associated protein X-1	HAX1	O00165	TRUE	M1 STB d6 / M1 CDX2	M1 STB d6	M1 CDX2	10	O00165	626	392.273	-0.674305	0.674305	-37.3366	0.626634	-0.590393	0.590393	-33.5838	0.664162	0	7.53085e-06	9.10291e-06	4.93517	0.0304341	O00165	Homo sapiens	positive regulation of phosphatidylinositol 3-kinase signaling,regulation of actin filament polymerization,positive regulation of granulocyte differentiation,positive regulation of peptidyl-serine phosphorylation,regulation of apoptotic process,negative regulation of apoptotic process,positive regulation of transcription from RNA polymerase II promoter,positive regulation of peptidyl-tyrosine pho…	protein binding,interleukin-1 binding,protein N-terminus binding	cytoplasmic mRNA processing body,nuclear envelope,transcription factor complex,mitochondrion,mitochondrial outer membrane,mitochondrial intermembrane space,endoplasmic reticulum,plasma membrane,cell cortex,actin cytoskeleton,sarcoplasmic reticulum,lamellipodium,cytoplasmic vesicle,nuclear membrane	sp	9606	1	2	Human_Swissprot_Reviewed_May2022	>sp|O00165|HAX1_HUMAN HCLS1-associated protein X-1 OS=Homo sapiens OX=9606 GN=HAX1 PE=1 SV=2	5	5
[truncated: 185,451 more rows]
